# Supplementary material for: Biofilm heterogeneity-adaptive photoredox catalysis enables red light-triggered nitric oxide release for combating drug-resistant infections
Source: Nat Commun. 2023 Nov 18;14:7510. doi: 10.1038/s41467-023-43415-8 (PMC10657346; doi:10.1038/s41467-023-43415-8)
Supplement: Supplementary file 4 — Supplementary Data 1 [file 41467_2023_43415_MOESM4_ESM.xlsx]

## Sheet: NBNO
NBNO
Coordinates (Angstroms)
	X	Y	Z
C	-1.675	-1.204	0
C	-2.52	-0.096	0
C	-2.007	1.205	0
C	-0.635	1.398	0
C	0.24	0.289	0
C	-0.297	-1.011	0
N	1.651	0.478	0
C	2.535	-0.72	0
C	4.056	-0.536	0
O	4.532	-1.893	0.001
N	-3.963	-0.297	0
O	-4.695	0.701	0
O	-4.396	-1.456	0
N	2.041	1.76	0
O	3.25	1.973	0
H	-2.086	-2.205	0
H	-2.678	2.055	0
H	-0.24	2.403	0
H	0.336	-1.886	-0.001
H	2.273	-1.307	0.885
H	2.274	-1.307	-0.886
H	4.404	-0.009	-0.891
H	4.404	-0.008	0.89
H	5.499	-1.874	0.001

## Sheet: NBNH
NBNH
Coordinates (Angstroms)
	X	Y	Z
C	1.279	-1.114	0
C	2.163	-0.023	0
C	1.669	1.296	0
C	0.308	1.515	0
C	-0.609	0.425	0
C	-0.087	-0.897	0
N	-1.944	0.668	0
C	-2.979	-0.356	0
C	-4.358	0.297	0
O	-5.315	-0.763	0
N	3.576	-0.252	0
O	4.345	0.729	0
O	3.998	-1.425	0
H	1.672	-2.123	0
H	2.36	2.129	0
H	-0.074	2.532	0
H	-0.757	-1.748	0
H	-2.885	-0.995	-0.887
H	-2.885	-0.995	0.887
H	-4.475	0.928	0.891
H	-4.475	0.928	-0.892
H	-6.202	-0.381	0
H	-2.238	1.635	0

## Sheet: MBNO
MBNO
Coordinates (Angstroms)
	X	Y	Z
C	2.435	-0.394	-0.105
C	1.451	-1.227	-0.664
C	0.106	-0.884	-0.568
C	-0.268	0.292	0.092
C	0.706	1.119	0.653
C	2.059	0.784	0.558
H	1.757	-2.137	-1.169
H	-0.661	-1.527	-0.986
H	0.413	2.029	1.168
H	2.798	1.439	1.002
N	-1.662	0.646	0.211
N	-2.21	1.657	-0.447
O	-1.475	2.273	-1.233
C	-2.579	-0.07	1.122
H	-3.099	0.671	1.736
H	-1.959	-0.683	1.777
C	-3.615	-0.93	0.411
H	-4.306	-1.319	1.171
H	-4.187	-0.316	-0.295
O	-2.952	-2	-0.269
H	-3.607	-2.495	-0.779
O	3.723	-0.815	-0.253
C	4.776	-0.017	0.298
H	5.7	-0.542	0.058
H	4.793	0.98	-0.155
H	4.676	0.071	1.385

## Sheet: MBNH
MBNH
Coordinates (Angstroms)
	X	Y	Z
C	2.151	-0.329	0.055
C	1.069	-1.188	0.283
C	-0.242	-0.717	0.241
C	-0.513	0.642	-0.017
C	0.582	1.494	-0.243
C	1.899	1.021	-0.217
H	1.264	-2.238	0.483
H	-1.063	-1.412	0.382
H	0.409	2.549	-0.443
H	2.708	1.719	-0.397
N	-1.82	1.144	-0.095
C	-2.919	0.599	0.705
H	-3.444	1.432	1.187
H	-2.526	-0.036	1.509
C	-3.955	-0.184	-0.093
H	-4.816	-0.392	0.559
H	-4.3	0.421	-0.942
O	-3.376	-1.411	-0.555
H	-4.021	-1.867	-1.111
O	3.405	-0.897	0.115
C	4.534	-0.056	-0.112
H	5.41	-0.698	-0.019
H	4.509	0.383	-1.116
H	4.59	0.746	0.635
H	-1.843	2.153	-0.157

## Sheet: BNO
BNO
Coordinates (Angstroms)
	X	Y	Z
C	-3.159	-0.833	0.017
C	-2.095	-1.579	0.533
C	-0.789	-1.083	0.468
C	-0.56	0.162	-0.123
C	-1.617	0.915	-0.646
C	-2.917	0.413	-0.572
H	-2.278	-2.548	0.987
H	0.05	-1.65	0.855
H	-1.421	1.878	-1.106
H	-3.74	0.993	-0.979
N	0.789	0.67	-0.219
N	1.204	1.752	0.422
O	0.389	2.299	1.179
C	1.802	0.037	-1.09
H	2.229	0.811	-1.735
H	1.274	-0.679	-1.721
C	2.93	-0.65	-0.333
H	3.678	-0.973	-1.07
H	3.404	0.062	0.353
O	2.404	-1.771	0.381
H	3.106	-2.147	0.929
H	-4.172	-1.221	0.069

## Sheet: BNH
BNH
Coordinates (Angstroms)
	X	Y	Z
C	-2.989	0.705	0.001
C	-1.845	1.449	0.307
C	-0.576	0.862	0.308
C	-0.425	-0.509	0.013
C	-1.585	-1.256	-0.298
C	-2.842	-0.654	-0.307
H	-1.933	2.507	0.539
H	0.298	1.47	0.509
H	-1.49	-2.314	-0.529
H	-3.714	-1.255	-0.548
N	0.816	-1.137	-0.013
C	1.981	-0.678	0.741
H	2.425	-1.542	1.248
H	1.67	0.025	1.523
C	3.075	-0.038	-0.106
H	3.964	0.109	0.524
H	3.342	-0.709	-0.933
O	2.611	1.221	-0.612
H	3.289	1.589	-1.194
H	-3.969	1.171	-0.001
H	0.76	-2.142	-0.112

## Sheet: Tris(2,2'-bipyridyl) ruthenium 
Tris(2,2'-bipyridyl) ruthenium chloride
Coordinates (Angstroms)
	X	Y	Z
C	-3.997	1.65	-2.296
C	-2.745	2.036	-2.774
C	-1.607	1.561	-2.128
N	-1.666	0.742	-1.06
C	-2.885	0.359	-0.586
C	-4.065	0.803	-1.192
C	-2.857	-0.541	0.585
N	-1.616	-0.846	1.06
C	-1.507	-1.657	2.131
C	-2.612	-2.202	2.776
C	-3.886	-1.898	2.295
C	-4.007	-1.06	1.19
C	3.588	-2.407	2.298
C	3.211	-1.152	2.777
C	2.185	-0.47	2.131
N	1.539	-0.973	1.061
C	1.898	-2.199	0.587
C	2.923	-2.933	1.193
C	1.134	-2.676	-0.583
N	0.19	-1.815	-1.058
C	-0.546	-2.176	-2.127
C	-0.384	-3.398	-2.773
C	0.578	-4.287	-2.293
C	1.343	-3.92	-1.189
C	0.306	4.311	2.297
C	-0.598	3.362	2.775
C	-0.683	2.133	2.128
N	0.074	1.821	1.059
C	0.961	2.741	0.585
C	1.092	3.994	1.192
C	1.753	2.315	-0.588
N	1.473	1.068	-1.062
C	2.149	0.609	-2.133
C	3.127	1.357	-2.781
C	3.422	2.633	-2.302
C	2.727	3.115	-1.196
Ru	-0.002	0	0
H	-4.907	2	-2.771
H	-2.64	2.692	-3.631
H	-0.616	1.834	-2.469
H	-5.029	0.496	-0.808
H	-0.501	-1.865	2.473
H	-2.467	-2.848	3.634
H	-4.772	-2.305	2.771
H	-4.988	-0.815	0.804
H	4.384	-2.969	2.774
H	3.698	-0.701	3.635
H	1.861	0.505	2.472
H	3.203	-3.906	0.809
H	-1.28	-1.457	-2.469
H	-1.004	-3.637	-3.63
H	0.733	-5.249	-2.769
H	2.093	-4.599	-0.804
H	0.4	5.281	2.774
H	-1.231	3.561	3.633
H	-1.369	1.369	2.47
H	1.798	4.72	0.808
H	1.887	-0.385	-2.475
H	3.64	0.939	-3.64
H	4.179	3.246	-2.779
H	2.944	4.103	-0.811

## Sheet: 2',4',5',7'-tetrabromofluoresce
2',4',5',7'-tetrabromofluorescein
Coordinates (Angstroms)
	X	Y	Z
C	3.656	0.33	-0.091
C	3.603	-1.076	-0.091
C	2.343	-1.677	0.011
C	1.179	-0.905	0.113
C	1.247	0.49	0.125
C	2.509	1.093	0.014
C	-1.247	0.49	0.125
C	-1.179	-0.905	0.113
C	-2.343	-1.677	0.011
C	-3.603	-1.076	-0.091
C	-3.656	0.33	-0.091
C	-2.509	1.093	0.014
O	0	-1.589	0.196
O	4.755	-1.768	-0.196
C	0	1.315	0.348
C	0	2.654	-0.369
C	0	3.684	0.568
C	0	5.028	0.19
C	0	5.314	-1.176
C	0	4.276	-2.125
C	0	2.932	-1.734
C	0	3.091	1.919
O	0	3.63	3.01
Br	-5.388	1.212	-0.243
O	-4.755	-1.768	-0.196
Br	-2.221	-3.619	0.001
Br	2.221	-3.619	0.001
Br	5.388	1.212	-0.243
O	0	1.733	1.79
H	2.588	2.174	0.017
H	-2.588	2.174	0.017
H	4.582	-2.724	-0.184
H	0	5.817	0.935
H	0	6.346	-1.513
H	0	4.522	-3.182
H	0	2.14	-2.476
H	-4.582	-2.724	-0.184

## Sheet: Rhodamine B
Rhodamine B
Coordinates (Angstroms)
	X	Y	Z
N	4.75	-1.917	0.135
C	0	3.174	1.954
O	0	2.022	2.36
O	0	4.227	2.798
C	-2.509	0.993	-0.258
C	-3.654	0.248	-0.177
H	-2.588	2.065	-0.401
H	-4.602	0.759	-0.267
C	-3.612	-1.18	0.019
C	-2.328	-1.784	0.092
C	2.328	-1.784	0.092
C	3.612	-1.18	0.019
C	3.654	0.248	-0.177
C	2.509	0.993	-0.259
H	2.198	-2.851	0.206
O	0	-1.672	0.093
H	4.602	0.759	-0.267
H	2.588	2.065	-0.401
C	-1.188	-1.009	0.007
C	0	2.589	-0.497
C	0	3	-1.837
C	0	4.355	-2.174
C	0	5.325	-1.169
C	0	4.932	0.167
C	0	3.572	0.519
H	0	2.249	-2.621
H	0	4.648	-3.219
H	0	6.38	-1.423
H	0	5.68	0.951
C	-1.215	0.404	-0.167
C	-6.072	-1.313	-0.106
H	-6.811	-1.912	0.424
H	-6.102	-0.33	0.367
N	-4.75	-1.917	0.135
C	-4.634	-3.388	0.277
H	-4.204	-3.801	-0.645
H	-3.92	-3.584	1.082
C	1.188	-1.009	0.007
C	-5.928	-4.126	0.607
H	-5.679	-5.185	0.73
H	-6.371	-3.78	1.545
H	-6.676	-4.056	-0.187
C	-6.442	-1.218	-1.591
H	-7.434	-0.767	-1.695
H	-5.726	-0.602	-2.143
H	-6.467	-2.209	-2.055
C	6.072	-1.313	-0.106
H	6.102	-0.33	0.366
H	6.811	-1.912	0.424
C	4.634	-3.388	0.277
H	3.92	-3.584	1.082
H	4.204	-3.802	-0.645
C	5.928	-4.126	0.608
H	5.679	-5.185	0.731
H	6.676	-4.056	-0.187
H	6.371	-3.78	1.546
C	6.441	-1.218	-1.591
H	7.434	-0.768	-1.696
H	6.467	-2.209	-2.055
H	5.726	-0.602	-2.143
H	0	3.881	3.707
H	-2.198	-2.851	0.206
C	0	1.116	-0.236
C	1.215	0.404	-0.167

## Sheet: PdTPTBP
PdTPTBP
Coordinates (Angstroms)
	X	Y	Z
C	-6.178	-3.205	1.091
C	-7.126	-2.155	1.142
C	-6.5	-0.995	0.508
N	-5.203	-1.327	0.184
C	-4.993	-2.666	0.426
C	-0.493	-2.486	-1.156
C	-1.543	-3.435	-1.117
C	-2.67	-2.782	-0.453
C	-1.001	-1.274	-0.516
C	-3.865	-3.382	-0.016
C	-1.111	3.294	0.866
C	-0.164	2.241	0.834
C	-0.847	1.084	0.257
N	-2.168	1.417	0.054
C	-2.353	2.756	0.313
C	-0.267	-0.129	-0.155
C	-6.984	2.587	-0.838
C	-5.933	3.534	-0.896
C	-4.747	2.877	-0.348
N	-5.067	1.565	-0.072
C	-6.417	1.369	-0.259
C	-7.115	0.221	0.16
C	-3.515	3.473	-0.026
C	-0.774	4.532	1.446
C	0.499	4.7	1.983
C	1.438	3.653	1.954
C	1.117	2.423	1.386
C	0.712	-2.789	-1.818
C	0.852	-4.033	-2.426
C	-0.192	-4.976	-2.387
C	-1.389	-4.688	-1.739
C	-8.249	2.899	-1.371
C	-8.447	4.148	-1.952
C	-7.401	5.088	-2.012
C	-6.145	4.791	-1.492
C	-6.456	-4.441	1.706
C	-7.674	-4.612	2.356
C	-8.617	-3.568	2.406
C	-8.353	-2.34	1.807
C	1.228	-0.206	-0.22
C	-3.43	4.969	-0.048
C	-3.938	-4.878	-0.016
C	-8.608	0.301	0.243
C	1.939	0.52	-1.188
C	3.333	0.444	-1.253
C	4.036	-0.352	-0.341
C	3.336	-1.075	0.631
C	1.942	-1.006	0.687
C	-4.09	5.74	0.922
C	-4.003	7.135	0.902
C	-3.263	7.778	-0.096
C	-2.607	7.018	-1.071
C	-2.686	5.623	-1.043
C	-3.171	-5.629	0.889
C	-3.241	-7.025	0.895
C	-4.073	-7.69	-0.013
C	-4.837	-6.95	-0.922
C	-4.773	-5.554	-0.92
C	-9.414	-0.403	-0.665
C	-10.808	-0.325	-0.59
C	-11.414	0.452	0.403
C	-10.619	1.154	1.317
C	-9.226	1.083	1.233
H	-1.487	5.342	1.501
H	0.764	5.649	2.441
H	2.422	3.799	2.39
H	1.846	1.625	1.397
H	1.517	-2.07	-1.882
H	1.775	-4.272	-2.948
H	-0.068	-5.937	-2.879
H	-2.186	-5.418	-1.743
H	-9.059	2.183	-1.358
H	-9.417	4.393	-2.374
H	-7.571	6.053	-2.481
H	-5.35	5.52	-1.572
H	-5.737	-5.248	1.701
H	-7.893	-5.559	2.842
H	-9.557	-3.716	2.93
H	-9.082	-1.544	1.88
H	1.396	1.14	-1.896
H	3.87	1.006	-2.013
H	3.875	-1.693	1.344
H	1.4	-1.571	1.442
H	-4.667	5.243	1.698
H	-4.513	7.717	1.664
H	-3.199	8.862	-0.114
H	-2.033	7.511	-1.851
H	-2.173	5.035	-1.799
H	-2.522	-5.115	1.593
H	-2.646	-7.592	1.606
H	-4.124	-8.775	-0.012
H	-5.483	-7.459	-1.632
H	-5.369	-4.983	-1.626
H	-8.946	-1.009	-1.436
H	-11.418	-0.87	-1.304
H	-12.497	0.51	0.465
H	-11.083	1.757	2.093
H	-8.611	1.63	1.942
Pd	-3.692	0.046	-0.009
N	-2.327	-1.472	-0.202
H	5.12	-0.408	-0.389
