# Supplementary material for: Biofilm heterogeneity-adaptive photoredox catalysis enables red light-triggered nitric oxide release for combating drug-resistant infections
Source: Nat Commun. 2023 Nov 18;14:7510. doi: 10.1038/s41467-023-43415-8 (PMC10657346; doi:10.1038/s41467-023-43415-8)
Supplement: Supplementary file 6 — Source Data [file 41467_2023_43415_MOESM6_ESM.xlsx]

## Sheet: Fig. 2c
Dh / nm	with light	w/o light
0.4	2.19864	2.17035
0.4632	2.19864	2.17035
0.5365	2.19864	2.17035
0.6213	2.19864	2.17035
0.7195	2.19864	2.17035
0.8332	2.19864	2.17035
0.9649	2.19864	2.17035
1.117	2.19864	2.17035
1.294	2.19864	2.17035
1.499	2.19864	2.17035
1.736	2.19864	2.17035
2.01	2.19864	2.17035
2.328	2.19864	2.17035
2.696	2.19864	2.17035
3.122	2.19864	2.17035
3.615	2.19864	2.17035
4.187	2.19864	2.17035
4.849	2.19864	2.17035
5.615	2.19864	2.17035
6.503	2.19864	2.17035
7.531	2.19864	2.17035
8.721	2.19864	2.17035
10.1	2.19864	2.17035
11.7	2.19864	2.17035
13.54	2.19864	2.17035
15.69	2.19864	2.17035
18.17	2.29864	2.77035
21.04	3.09864	4.57035
24.36	4.69864	7.17035
28.21	6.79864	10.0703
32.67	8.89864	12.4703
37.84	10.6986	13.9703
43.82	11.8986	14.3704
50.75	12.4986	13.8704
58.77	12.3986	12.4703
68.06	11.6986	10.4703
78.82	10.5986	8.37035
91.28	9.29864	6.27035
105.7	7.89864	4.57035
122.4	6.49864	3.27035
141.8	5.19864	2.57035
164.2	4.09864	2.17035
190.1	3.29864	2.17035
220.2	2.69864	2.17035
255	2.39864	2.17035
295.3	2.19864	2.17035
342	2.19864	2.17035
396.1	2.19864	2.17035
458.7	2.19864	2.17035
531.2	2.19864	2.17035
615.1	2.19864	2.17035
712.4	2.19864	2.17035
825	2.19864	2.17035
955.4	2.19864	2.17035
1106	2.19864	2.17035
1281	2.19864	2.17035
1484	2.19864	2.17035
1718	2.19864	2.17035
1990	2.19864	2.17035
2305	2.19864	2.17035
2669	2.19864	2.17035
3091	2.19864	2.17035
3580	2.19864	2.17035
4145	2.19864	2.17035
4801	2.19864	2.17035
5560	2.19864	2.17035
6439	2.19864	2.17035
7456	2.19864	2.17035
8635	2.19864	2.17035
10000	2.19864	2.17035

## Sheet: Fig. 2d
pH	7.4			5.5			4.5
G1	-20.1	-20.3	-20	8.9	8.2	7.6	15.1	16.9	18.5

## Sheet: Fig. 2e
λ / nm	0 min	1 min	2 min	4 min	7 min	10 min	15 min	20 min	25 min	30 min	35 min	40 min
220	0.86231	0.86154	0.87615	0.86462	0.86538	0.86	0.86	0.85769	0.85462	0.85615	0.85692	0.84846
221	0.84308	0.84231	0.85615	0.84385	0.84385	0.84077	0.84	0.83923	0.83462	0.83615	0.83692	0.82923
222	0.81615	0.81462	0.83	0.81846	0.81615	0.81538	0.81385	0.81308	0.81077	0.81	0.81077	0.80385
223	0.78769	0.79	0.80462	0.79385	0.79154	0.79077	0.79077	0.79077	0.78769	0.78692	0.78769	0.78154
224	0.76154	0.76538	0.78	0.77308	0.76923	0.77	0.76846	0.76923	0.76769	0.76692	0.76692	0.76
225	0.73692	0.74308	0.75615	0.75077	0.74846	0.74846	0.74692	0.74923	0.74692	0.74769	0.74692	0.74077
226	0.71385	0.72154	0.73462	0.73077	0.72769	0.72923	0.72769	0.72923	0.72923	0.73	0.72846	0.72308
227	0.69231	0.70231	0.71385	0.71154	0.71	0.71154	0.71308	0.71308	0.71308	0.71308	0.71154	0.70769
228	0.67231	0.68231	0.69615	0.69385	0.69385	0.69615	0.69846	0.69923	0.69846	0.69846	0.69769	0.69385
229	0.65385	0.66462	0.67846	0.67769	0.67846	0.68154	0.68462	0.68615	0.68538	0.68615	0.68538	0.68077
230	0.63692	0.64769	0.66308	0.66231	0.66538	0.66846	0.67077	0.67385	0.67385	0.67538	0.67385	0.67
231	0.61923	0.63154	0.64615	0.64846	0.65154	0.65538	0.65769	0.66077	0.66308	0.66615	0.66308	0.65923
232	0.60154	0.61692	0.63154	0.63462	0.63923	0.64308	0.64538	0.64923	0.65308	0.65538	0.65231	0.64846
233	0.58462	0.60231	0.61692	0.61923	0.62538	0.63077	0.63462	0.63692	0.64077	0.64385	0.64308	0.63846
234	0.56923	0.58923	0.60385	0.60769	0.61385	0.61923	0.62462	0.62769	0.63154	0.63308	0.63385	0.62923
235	0.55538	0.57538	0.59154	0.59462	0.60154	0.60846	0.61462	0.61846	0.62077	0.62385	0.62615	0.62
236	0.54231	0.56385	0.58	0.58462	0.59077	0.59846	0.60462	0.60923	0.61154	0.61538	0.61692	0.61154
237	0.53	0.55231	0.56846	0.57385	0.58077	0.58769	0.59462	0.59923	0.60231	0.60615	0.60769	0.60231
238	0.51846	0.54077	0.55692	0.56462	0.57077	0.57769	0.58462	0.58923	0.59308	0.59692	0.59769	0.59385
239	0.50692	0.53077	0.54615	0.55462	0.56154	0.56846	0.57538	0.58077	0.58462	0.58846	0.59	0.58538
240	0.49846	0.52154	0.53692	0.54462	0.55231	0.55923	0.56615	0.57231	0.57538	0.57923	0.58077	0.57769
241	0.49	0.51538	0.52923	0.53615	0.54385	0.55154	0.55769	0.56385	0.56769	0.57154	0.57308	0.56923
242	0.48385	0.50769	0.52154	0.52923	0.53692	0.54385	0.55077	0.55615	0.56	0.56462	0.56462	0.56231
243	0.47769	0.50077	0.51538	0.52308	0.53077	0.53769	0.54538	0.55	0.55462	0.55846	0.55923	0.55692
244	0.47231	0.49462	0.51	0.51692	0.52538	0.53231	0.53923	0.54385	0.54769	0.55231	0.55308	0.55077
245	0.46846	0.49077	0.50538	0.51231	0.52077	0.52769	0.53385	0.53923	0.54231	0.54769	0.54769	0.54538
246	0.46538	0.48769	0.50154	0.50846	0.51692	0.52308	0.52923	0.53462	0.53692	0.54308	0.54385	0.54154
247	0.46385	0.48538	0.5	0.50615	0.51385	0.52	0.52615	0.53154	0.53615	0.54	0.54077	0.53846
248	0.46385	0.48538	0.49923	0.50462	0.51154	0.51769	0.52462	0.52923	0.53308	0.53692	0.53846	0.53615
249	0.46538	0.48385	0.49846	0.50385	0.51	0.51615	0.52385	0.52692	0.53077	0.53538	0.53615	0.53308
250	0.46692	0.48462	0.49769	0.50385	0.50923	0.51538	0.52154	0.52538	0.52769	0.53308	0.53385	0.53077
251	0.46846	0.48462	0.49846	0.50231	0.50846	0.51385	0.52	0.52308	0.52615	0.53077	0.53154	0.52769
252	0.46923	0.48538	0.49923	0.50231	0.50769	0.51231	0.51692	0.52154	0.52385	0.52846	0.53	0.52538
253	0.47154	0.48692	0.49923	0.50154	0.50692	0.51154	0.51615	0.51923	0.52231	0.52615	0.52769	0.52385
254	0.47385	0.48846	0.49923	0.50308	0.50692	0.51077	0.51538	0.51923	0.52077	0.52462	0.52615	0.52231
255	0.47615	0.48923	0.50154	0.50308	0.50692	0.51077	0.51462	0.51846	0.51923	0.52385	0.52385	0.52077
256	0.47769	0.49	0.50308	0.50385	0.50769	0.51077	0.51462	0.51769	0.51923	0.52308	0.52231	0.51923
257	0.48154	0.49308	0.50538	0.50538	0.50923	0.51231	0.51538	0.51769	0.52	0.52308	0.52308	0.51923
258	0.48462	0.49615	0.50692	0.50769	0.51154	0.51385	0.51615	0.51846	0.52077	0.52231	0.52308	0.51923
259	0.49	0.50154	0.51154	0.51077	0.51385	0.51615	0.51769	0.52	0.52154	0.52385	0.52385	0.52077
260	0.49385	0.50462	0.51538	0.51462	0.51615	0.51846	0.52	0.52308	0.52385	0.52615	0.52538	0.52231
261	0.50077	0.51154	0.52154	0.52	0.52077	0.52231	0.52462	0.52692	0.52769	0.52923	0.52846	0.52538
262	0.50769	0.51692	0.52692	0.52692	0.52615	0.52692	0.52846	0.53077	0.53077	0.53231	0.53154	0.52846
263	0.51615	0.52538	0.53462	0.53385	0.53154	0.53462	0.53462	0.53538	0.53538	0.53692	0.53615	0.53231
264	0.52538	0.53231	0.54231	0.54	0.53769	0.54077	0.53923	0.54077	0.54	0.54077	0.54077	0.53692
265	0.53385	0.54077	0.55077	0.54692	0.54462	0.54692	0.54462	0.54538	0.54462	0.54538	0.54462	0.54077
266	0.54154	0.54769	0.55692	0.55231	0.55	0.55	0.54846	0.54846	0.54692	0.54769	0.54692	0.54308
267	0.54923	0.55462	0.56308	0.55846	0.55462	0.55462	0.55231	0.55154	0.54923	0.55	0.54923	0.54462
268	0.55538	0.56077	0.56846	0.56385	0.55846	0.55846	0.55538	0.55462	0.55154	0.55231	0.55154	0.54615
269	0.56154	0.56538	0.57385	0.56692	0.56154	0.56154	0.55769	0.55615	0.55308	0.55385	0.55231	0.54769
270	0.56615	0.57	0.57769	0.57	0.56462	0.56308	0.55923	0.55615	0.55308	0.55308	0.55154	0.54692
271	0.56923	0.57308	0.57923	0.57154	0.56615	0.56308	0.55846	0.55538	0.55154	0.55154	0.55	0.54462
272	0.57154	0.57462	0.58077	0.57308	0.56692	0.56154	0.55692	0.55231	0.54923	0.54769	0.54615	0.54
273	0.57154	0.57385	0.58	0.57077	0.56308	0.55846	0.55385	0.54769	0.54385	0.54308	0.54077	0.53462
274	0.56923	0.57154	0.57692	0.56692	0.55846	0.55308	0.54769	0.54154	0.53692	0.53692	0.53231	0.52692
275	0.56462	0.56615	0.57154	0.56077	0.55	0.54615	0.53923	0.53231	0.52692	0.52615	0.52077	0.51692
276	0.55692	0.55769	0.56231	0.55077	0.54	0.53462	0.52615	0.52	0.51385	0.51308	0.50769	0.50308
277	0.54462	0.54615	0.54923	0.53692	0.52538	0.51923	0.51077	0.50385	0.49769	0.49538	0.49154	0.48538
278	0.53	0.53	0.53385	0.52	0.50846	0.50077	0.49231	0.48538	0.47846	0.47538	0.47308	0.46538
279	0.51231	0.51308	0.51615	0.50077	0.48923	0.48154	0.47231	0.46462	0.45769	0.45462	0.45154	0.44462
280	0.49462	0.49385	0.49923	0.48154	0.46923	0.46077	0.45077	0.44308	0.43538	0.43231	0.42923	0.42308
281	0.47615	0.47615	0.48	0.46308	0.44846	0.44	0.42923	0.42154	0.41462	0.41154	0.40692	0.40077
282	0.45769	0.45846	0.46231	0.44462	0.42923	0.42077	0.40923	0.4	0.39385	0.39	0.38538	0.37923
283	0.44077	0.44154	0.44385	0.42692	0.41154	0.40154	0.39077	0.38077	0.37385	0.37	0.36538	0.35846
284	0.42692	0.42769	0.42923	0.41154	0.39538	0.38538	0.37385	0.36385	0.35538	0.35154	0.34769	0.34154
285	0.41538	0.41538	0.41615	0.39846	0.38154	0.37077	0.35846	0.34846	0.34	0.33615	0.33154	0.32538
286	0.40538	0.40538	0.40615	0.38692	0.36923	0.35846	0.34538	0.33462	0.32692	0.32231	0.31769	0.31154
287	0.39769	0.39692	0.39846	0.37769	0.36	0.34769	0.33385	0.32308	0.31462	0.31	0.30615	0.29846
288	0.39077	0.39077	0.39154	0.37077	0.35154	0.33846	0.32538	0.31385	0.30462	0.29923	0.29462	0.28769
289	0.38615	0.38615	0.38615	0.36462	0.34462	0.33154	0.31769	0.30538	0.29615	0.29077	0.28538	0.27846
290	0.38231	0.38308	0.38308	0.36077	0.34	0.32692	0.31231	0.29846	0.28923	0.28385	0.27846	0.27077
291	0.38077	0.38077	0.38077	0.35769	0.33615	0.32231	0.30692	0.29308	0.28385	0.27769	0.27231	0.26462
292	0.38	0.38077	0.38	0.35615	0.33385	0.32	0.30308	0.28923	0.27923	0.27308	0.26692	0.25923
293	0.38077	0.38154	0.38	0.35615	0.33231	0.31846	0.3	0.28615	0.27538	0.26846	0.26308	0.25462
294	0.38308	0.38385	0.38231	0.35692	0.33308	0.31769	0.29923	0.28462	0.27385	0.26692	0.26	0.25231
295	0.38538	0.38615	0.38462	0.35846	0.33308	0.31769	0.29923	0.28385	0.27231	0.26462	0.25846	0.25077
296	0.38769	0.38923	0.38615	0.35923	0.33385	0.31846	0.29846	0.28308	0.27154	0.26308	0.25615	0.24923
297	0.39154	0.39231	0.38923	0.36231	0.33538	0.31923	0.29846	0.28231	0.27077	0.26231	0.25538	0.24769
298	0.39538	0.39538	0.39231	0.36385	0.33692	0.32077	0.29846	0.28231	0.27	0.26154	0.25462	0.24615
299	0.4	0.4	0.39692	0.36769	0.34	0.32231	0.3	0.28385	0.27077	0.26154	0.25462	0.24538
300	0.40462	0.40308	0.40077	0.37077	0.34308	0.32462	0.30154	0.28538	0.27154	0.26231	0.25462	0.24538
301	0.41	0.40846	0.40538	0.37462	0.34615	0.32692	0.30385	0.28692	0.27231	0.26308	0.25462	0.24615
302	0.41385	0.41231	0.41	0.37846	0.34846	0.32923	0.30538	0.28692	0.27231	0.26385	0.25462	0.24615
303	0.41846	0.41692	0.41308	0.38077	0.35077	0.33154	0.30769	0.28846	0.27308	0.26385	0.25538	0.24615
304	0.42231	0.42	0.41692	0.38385	0.35385	0.33385	0.30923	0.28923	0.27385	0.26462	0.25615	0.24615
305	0.42692	0.42462	0.42077	0.38769	0.35692	0.33615	0.31	0.29077	0.27538	0.26538	0.25615	0.24692
306	0.43154	0.42846	0.42462	0.39154	0.36077	0.33923	0.31308	0.29231	0.27769	0.26692	0.25846	0.24769
307	0.43538	0.43231	0.42846	0.39538	0.36308	0.34154	0.31538	0.29385	0.27923	0.26769	0.25923	0.24923
308	0.43846	0.43538	0.43154	0.39692	0.36538	0.34385	0.31769	0.29615	0.28077	0.26923	0.26	0.25
309	0.44154	0.43846	0.43385	0.39923	0.36692	0.34538	0.31846	0.29769	0.28154	0.27	0.26077	0.25077
310	0.44385	0.44077	0.43538	0.40077	0.36923	0.34692	0.32	0.29923	0.28231	0.27	0.26154	0.25154
311	0.44615	0.44308	0.43769	0.40231	0.37	0.34769	0.32077	0.3	0.28308	0.27077	0.26154	0.25154
312	0.44769	0.44462	0.43923	0.40385	0.37154	0.34846	0.32154	0.3	0.28308	0.27154	0.26231	0.25154
313	0.44846	0.44615	0.44077	0.40538	0.37231	0.35	0.32154	0.3	0.28231	0.27231	0.26231	0.25077
314	0.44923	0.44692	0.44154	0.40692	0.37385	0.35077	0.32231	0.3	0.28308	0.27154	0.26231	0.25154
315	0.44923	0.44692	0.44231	0.40692	0.37462	0.35154	0.32308	0.30077	0.28385	0.27154	0.26231	0.25231
316	0.44846	0.44615	0.44154	0.40692	0.37385	0.35154	0.32308	0.30154	0.28462	0.27231	0.26231	0.25231
317	0.44769	0.44538	0.44077	0.40615	0.37385	0.35077	0.32308	0.30231	0.28385	0.27308	0.26385	0.25231
318	0.44615	0.44462	0.44	0.40538	0.37308	0.35	0.32385	0.30154	0.28385	0.27308	0.26385	0.25231
319	0.44385	0.44231	0.43769	0.40462	0.37231	0.34923	0.32308	0.30154	0.28385	0.27308	0.26385	0.25154
320	0.44154	0.44	0.43615	0.40308	0.37	0.34846	0.32154	0.30077	0.28385	0.27308	0.26231	0.25154
321	0.43846	0.43692	0.43462	0.40154	0.36923	0.34769	0.32077	0.30077	0.28385	0.27308	0.26231	0.25154
322	0.43538	0.43462	0.43231	0.39923	0.36769	0.34692	0.32	0.3	0.28385	0.27308	0.26308	0.25231
323	0.43231	0.43077	0.42846	0.39615	0.36615	0.34538	0.32	0.29923	0.28308	0.27308	0.26308	0.25308
324	0.42846	0.42615	0.42462	0.39308	0.36308	0.34385	0.31846	0.29846	0.28231	0.27231	0.26308	0.25231
325	0.42385	0.42154	0.42	0.38923	0.36077	0.34077	0.31692	0.29769	0.28231	0.27154	0.26231	0.25154
326	0.41846	0.41692	0.41538	0.38615	0.35769	0.33846	0.31538	0.29615	0.28154	0.27154	0.26231	0.25231
327	0.41231	0.41231	0.41077	0.38231	0.35462	0.33615	0.31308	0.29462	0.28077	0.27	0.26154	0.25231
328	0.40769	0.40769	0.40538	0.37846	0.35154	0.33462	0.31231	0.29385	0.28077	0.27	0.26231	0.25308
329	0.40308	0.40231	0.40077	0.37462	0.34846	0.33154	0.31077	0.29385	0.28	0.27	0.26308	0.25308
330	0.39692	0.39692	0.39538	0.37077	0.34615	0.32923	0.30923	0.29308	0.27923	0.27	0.26308	0.25385
331	0.38923	0.39077	0.38923	0.36538	0.34231	0.32538	0.30769	0.29154	0.27846	0.27	0.26231	0.25385
332	0.38308	0.38385	0.38385	0.36077	0.33846	0.32385	0.30538	0.29	0.27769	0.27	0.26308	0.25462
333	0.37692	0.37769	0.37769	0.35615	0.33462	0.32154	0.30385	0.28923	0.27769	0.27	0.26308	0.25538
334	0.37077	0.37	0.37077	0.35077	0.33	0.31769	0.30154	0.28769	0.27692	0.27	0.26308	0.25462
335	0.36231	0.36308	0.36385	0.34462	0.32538	0.31308	0.29846	0.28615	0.27615	0.27	0.26308	0.25538
336	0.35385	0.35538	0.35692	0.34	0.32077	0.30923	0.29615	0.28462	0.27538	0.26923	0.26308	0.25615
337	0.34615	0.34846	0.35	0.33462	0.31692	0.30692	0.29385	0.28385	0.27462	0.26923	0.26385	0.25692
338	0.33923	0.34	0.34385	0.32846	0.31308	0.30462	0.29154	0.28231	0.27462	0.27	0.26462	0.25769
339	0.33154	0.33308	0.33615	0.32154	0.30923	0.30154	0.29	0.28154	0.27385	0.27	0.26538	0.25846
340	0.32308	0.32462	0.32846	0.31462	0.30385	0.29692	0.28692	0.27923	0.27308	0.27077	0.26615	0.25846
341	0.31538	0.31769	0.32154	0.30923	0.3	0.29385	0.28538	0.27923	0.27308	0.27077	0.26692	0.26
342	0.30692	0.31	0.31462	0.30385	0.29538	0.29	0.28308	0.27846	0.27385	0.27154	0.26769	0.26154
343	0.29923	0.30154	0.30769	0.29923	0.29154	0.28769	0.28154	0.27769	0.27385	0.27154	0.26923	0.26308
344	0.29077	0.29385	0.30077	0.29308	0.28769	0.28385	0.28	0.27692	0.27385	0.27231	0.27	0.26538
345	0.28231	0.28692	0.29231	0.28692	0.28308	0.28154	0.27846	0.27615	0.27462	0.27308	0.27077	0.26692
346	0.27462	0.27923	0.28462	0.28154	0.27923	0.27846	0.27692	0.27538	0.27615	0.27462	0.27308	0.26923
347	0.26538	0.27077	0.27692	0.27538	0.27462	0.27538	0.27462	0.27462	0.27615	0.27538	0.27385	0.27077
348	0.25769	0.26231	0.27	0.27	0.27077	0.27154	0.27308	0.27462	0.27538	0.27615	0.27615	0.27308
349	0.24923	0.25462	0.26231	0.26462	0.26692	0.26923	0.27231	0.27462	0.27615	0.27769	0.27769	0.27538
350	0.24154	0.24692	0.25538	0.25923	0.26308	0.26692	0.27077	0.27538	0.27692	0.28	0.28077	0.27769
351	0.23231	0.23846	0.24769	0.25308	0.25846	0.26385	0.26923	0.27462	0.27846	0.28154	0.28308	0.28
352	0.22385	0.23	0.24077	0.24692	0.25462	0.26077	0.26846	0.27462	0.27923	0.28308	0.28538	0.28231
353	0.21538	0.22231	0.23308	0.24077	0.25077	0.25846	0.26769	0.27462	0.28077	0.28538	0.28692	0.28615
354	0.20769	0.21462	0.22615	0.23615	0.24769	0.25692	0.26692	0.27615	0.28308	0.28769	0.29	0.28923
355	0.2	0.20692	0.21923	0.23077	0.24385	0.25462	0.26615	0.27615	0.28462	0.29	0.29231	0.29308
356	0.19308	0.2	0.21308	0.22615	0.24	0.25231	0.26538	0.27692	0.28615	0.29231	0.29615	0.29538
357	0.18615	0.19308	0.20692	0.22154	0.23769	0.25077	0.26615	0.27846	0.28769	0.29538	0.29923	0.29923
358	0.17923	0.18769	0.20154	0.21846	0.23538	0.25	0.26615	0.28077	0.29077	0.29846	0.30231	0.30385
359	0.17231	0.18154	0.19615	0.21462	0.23385	0.24923	0.26692	0.28231	0.29385	0.30077	0.30615	0.30769
360	0.16615	0.17615	0.19077	0.21077	0.23231	0.24846	0.26846	0.28385	0.29615	0.30538	0.31154	0.31231
361	0.15923	0.17	0.18538	0.20769	0.23	0.24769	0.26846	0.28538	0.29846	0.30923	0.31615	0.31615
362	0.15308	0.16462	0.18077	0.20462	0.22846	0.24846	0.27	0.28846	0.30231	0.31308	0.32	0.32154
363	0.14846	0.15923	0.17615	0.20231	0.22769	0.24846	0.27154	0.29154	0.30538	0.31769	0.32462	0.32615
364	0.14385	0.15538	0.17231	0.2	0.22769	0.24923	0.27385	0.29538	0.31	0.32231	0.33	0.33154
365	0.14	0.15154	0.16923	0.19769	0.22846	0.25	0.27692	0.29923	0.31462	0.32769	0.33615	0.33846
366	0.13615	0.14769	0.16692	0.19692	0.22846	0.25231	0.27923	0.30231	0.31846	0.33231	0.34	0.34385
367	0.13231	0.14462	0.16385	0.19538	0.22846	0.25385	0.28231	0.30538	0.32231	0.33692	0.34538	0.34923
368	0.12846	0.14077	0.16077	0.19385	0.22923	0.25462	0.28462	0.30846	0.32615	0.34077	0.35	0.35385
369	0.12538	0.13769	0.15846	0.19308	0.23	0.25615	0.28769	0.31231	0.33154	0.34692	0.35692	0.35923
370	0.12231	0.13538	0.15692	0.19231	0.23077	0.25769	0.29	0.31538	0.33615	0.35154	0.36154	0.36462
371	0.12	0.13385	0.15462	0.19308	0.23231	0.26	0.29308	0.31923	0.34154	0.35692	0.36692	0.37077
372	0.11769	0.13231	0.15308	0.19308	0.23385	0.26308	0.29692	0.32385	0.34615	0.36231	0.37231	0.37692
373	0.11615	0.13077	0.15308	0.19462	0.23615	0.26615	0.30154	0.32923	0.35077	0.36692	0.37846	0.38308
374	0.11462	0.12923	0.15385	0.19538	0.23846	0.26846	0.30538	0.33385	0.35462	0.37231	0.38385	0.38846
375	0.11385	0.12846	0.15385	0.19615	0.24	0.27154	0.30846	0.33769	0.35923	0.37692	0.38769	0.39385
376	0.11385	0.12846	0.15385	0.19769	0.24308	0.27462	0.31231	0.34231	0.36462	0.38231	0.39385	0.39846
377	0.11308	0.12846	0.15308	0.19846	0.24462	0.27692	0.31462	0.34615	0.36846	0.38615	0.39846	0.40308
378	0.11308	0.12769	0.15385	0.2	0.24692	0.27923	0.31769	0.34923	0.37231	0.39077	0.40308	0.40769
379	0.11231	0.12769	0.15462	0.20077	0.24923	0.28154	0.32077	0.35231	0.37692	0.39462	0.40615	0.41231
380	0.11385	0.12923	0.15538	0.20385	0.25231	0.28538	0.32462	0.35615	0.38077	0.39923	0.41077	0.41692
381	0.11462	0.13	0.15692	0.20615	0.25462	0.28846	0.32846	0.36077	0.38462	0.40308	0.41538	0.42154
382	0.11538	0.13154	0.15846	0.20846	0.25692	0.29231	0.33231	0.36462	0.38846	0.40692	0.41923	0.42462
383	0.11692	0.13231	0.16	0.21077	0.26077	0.29462	0.33538	0.36846	0.39231	0.41077	0.42308	0.42923
384	0.11846	0.13462	0.16154	0.21308	0.26385	0.29846	0.33923	0.37231	0.39692	0.41462	0.42615	0.43308
385	0.12077	0.13615	0.16385	0.21615	0.26692	0.30231	0.34385	0.37538	0.40077	0.41923	0.43077	0.43692
386	0.12231	0.13769	0.16615	0.21923	0.26923	0.30538	0.34692	0.37923	0.40385	0.42231	0.43462	0.44
387	0.12385	0.13923	0.16846	0.22154	0.27231	0.30846	0.34923	0.38231	0.40615	0.42538	0.43846	0.44385
388	0.12615	0.14154	0.17077	0.22308	0.27538	0.31154	0.35154	0.38462	0.40923	0.42769	0.44	0.44615
389	0.12769	0.14385	0.17308	0.22538	0.27923	0.31385	0.35462	0.38769	0.41154	0.43077	0.44231	0.44846
390	0.13	0.14615	0.17538	0.22769	0.28077	0.31692	0.35692	0.39	0.41385	0.43231	0.44462	0.45
391	0.13231	0.14846	0.17769	0.23	0.28308	0.31923	0.35923	0.39154	0.41538	0.43385	0.44615	0.45231
392	0.13462	0.15	0.17923	0.23231	0.28538	0.32154	0.36077	0.39308	0.41692	0.43538	0.44692	0.45308
393	0.13769	0.15231	0.18154	0.23462	0.28692	0.32308	0.36231	0.39462	0.41846	0.43615	0.44846	0.45385
394	0.14	0.15462	0.18385	0.23692	0.28923	0.32462	0.36385	0.39538	0.41923	0.43692	0.44923	0.45462
395	0.14231	0.15692	0.18615	0.23846	0.29077	0.32615	0.36462	0.39615	0.42	0.43769	0.44923	0.45538
396	0.14462	0.16	0.18846	0.24077	0.29231	0.32769	0.36538	0.39769	0.42	0.43846	0.44923	0.45538
397	0.14692	0.16231	0.19077	0.24231	0.29385	0.32923	0.36615	0.39769	0.42	0.43846	0.44923	0.45462
398	0.14923	0.16462	0.19385	0.24462	0.29538	0.33	0.36692	0.39846	0.42	0.43846	0.44923	0.45462
399	0.15154	0.16692	0.19538	0.24615	0.29615	0.33077	0.36692	0.39769	0.42	0.43692	0.44846	0.45385
400	0.15385	0.16923	0.19769	0.24846	0.29769	0.33154	0.36769	0.39769	0.41923	0.43615	0.44769	0.45308
401	0.15692	0.17154	0.2	0.25	0.29923	0.33231	0.36769	0.39769	0.41923	0.43615	0.44692	0.45231
402	0.16077	0.17538	0.20385	0.25231	0.30077	0.33385	0.36923	0.39846	0.42	0.43615	0.44692	0.45231
403	0.16462	0.17923	0.20692	0.25538	0.30308	0.33615	0.37077	0.39923	0.42077	0.43692	0.44692	0.45231
404	0.16923	0.18385	0.21154	0.25923	0.30615	0.33846	0.37231	0.40077	0.42154	0.43769	0.44769	0.45308
405	0.17462	0.18923	0.21692	0.26385	0.31	0.34154	0.37462	0.40308	0.42308	0.43923	0.44923	0.45385
406	0.18154	0.19538	0.22308	0.26923	0.31462	0.34538	0.37846	0.40615	0.42615	0.44154	0.45154	0.45615
407	0.18923	0.20308	0.23	0.27538	0.32	0.35077	0.38308	0.41	0.42923	0.44462	0.45462	0.45923
408	0.19846	0.21154	0.23769	0.28231	0.32615	0.35615	0.38769	0.41462	0.43308	0.44846	0.45769	0.46231
409	0.20769	0.22077	0.24615	0.29	0.33231	0.36231	0.39308	0.41923	0.43846	0.45231	0.46231	0.46692
410	0.21769	0.23077	0.25538	0.29846	0.34	0.36923	0.4	0.42538	0.44385	0.45769	0.46692	0.47154
411	0.22923	0.24154	0.26615	0.30769	0.34846	0.37692	0.40692	0.43154	0.45	0.46385	0.47231	0.47692
412	0.24231	0.25385	0.27769	0.31846	0.35846	0.38615	0.41538	0.43923	0.45692	0.47077	0.47923	0.48308
413	0.25615	0.26692	0.29077	0.32923	0.36846	0.39538	0.42385	0.44692	0.46385	0.47769	0.48538	0.48923
414	0.27077	0.28077	0.30385	0.34077	0.37923	0.40462	0.43231	0.45538	0.47154	0.48462	0.49308	0.49615
415	0.28538	0.29462	0.31769	0.35385	0.39	0.41538	0.44154	0.46385	0.47923	0.49154	0.5	0.50308
416	0.3	0.30923	0.33077	0.36615	0.40077	0.42538	0.45077	0.47154	0.48692	0.49923	0.50615	0.51
417	0.31538	0.32385	0.34462	0.37846	0.41154	0.43538	0.45923	0.48	0.49462	0.50615	0.51308	0.51615
418	0.33	0.33769	0.35769	0.39	0.42231	0.44538	0.46846	0.48769	0.50154	0.51308	0.52	0.52231
419	0.34385	0.35154	0.37077	0.40154	0.43231	0.45385	0.47615	0.49538	0.50846	0.51923	0.52615	0.52846
420	0.35769	0.36538	0.38385	0.41308	0.44231	0.46308	0.48462	0.50231	0.51538	0.52538	0.53154	0.53385
421	0.37154	0.37846	0.39692	0.42385	0.45231	0.47154	0.49231	0.50923	0.52154	0.53077	0.53692	0.53846
422	0.38462	0.39154	0.40846	0.43462	0.46077	0.48	0.49923	0.51538	0.52692	0.53615	0.54154	0.54385
423	0.39692	0.40308	0.42	0.44462	0.47	0.48769	0.50615	0.52154	0.53231	0.54154	0.54615	0.54769
424	0.41	0.41538	0.43154	0.45462	0.47846	0.49538	0.51308	0.52769	0.53846	0.54692	0.55154	0.55231
425	0.42231	0.42769	0.44308	0.46462	0.48769	0.50385	0.52077	0.53462	0.54385	0.55231	0.55692	0.55769
426	0.43615	0.44077	0.45615	0.47615	0.49692	0.51308	0.52846	0.54154	0.55077	0.55846	0.56308	0.56385
427	0.45	0.45538	0.46923	0.48846	0.50769	0.52308	0.53846	0.55077	0.55923	0.56615	0.57	0.57154
428	0.46615	0.47154	0.48538	0.50231	0.52077	0.53538	0.54923	0.56077	0.56923	0.57615	0.58	0.58077
429	0.48462	0.49	0.50385	0.51923	0.53615	0.55	0.56308	0.57462	0.58231	0.58923	0.59231	0.59308
430	0.50692	0.51077	0.52462	0.53923	0.55538	0.56769	0.58	0.59077	0.59846	0.60462	0.60769	0.60769
431	0.53231	0.53692	0.54923	0.56308	0.57846	0.59	0.60077	0.61154	0.61692	0.62385	0.62692	0.62692
432	0.56154	0.56615	0.57692	0.59077	0.60462	0.61538	0.62538	0.63538	0.64	0.64692	0.64923	0.64923
433	0.59462	0.59692	0.60846	0.62077	0.63308	0.64385	0.65308	0.66231	0.66615	0.67231	0.67462	0.67462
434	0.63231	0.63308	0.64385	0.65462	0.66538	0.67615	0.68462	0.69231	0.69692	0.70231	0.70385	0.70385
435	0.67308	0.67308	0.68308	0.69231	0.70154	0.71154	0.71923	0.72615	0.73077	0.73538	0.73692	0.73615
436	0.71692	0.71692	0.72615	0.73308	0.74154	0.75	0.75692	0.76308	0.76692	0.77077	0.77154	0.77077
437	0.76231	0.76154	0.77077	0.77615	0.78231	0.79	0.79615	0.80154	0.80462	0.80846	0.80846	0.80769
438	0.80846	0.80692	0.81538	0.81923	0.82462	0.83077	0.83538	0.84	0.84308	0.84615	0.84615	0.84462
439	0.85385	0.85154	0.85846	0.86154	0.86538	0.87077	0.87538	0.87846	0.88	0.88308	0.88231	0.88077
440	0.89692	0.89231	0.89846	0.90077	0.90462	0.90846	0.91154	0.91385	0.91462	0.91615	0.91538	0.91385
441	0.93615	0.93077	0.93692	0.93769	0.93923	0.94231	0.94462	0.94538	0.94615	0.94692	0.94538	0.94385
442	0.97231	0.96462	0.96923	0.96923	0.97	0.97231	0.97308	0.97385	0.97308	0.97308	0.97154	0.96923
443	1.00154	0.99231	0.99692	0.99538	0.99538	0.99692	0.99692	0.99692	0.99462	0.99462	0.99231	0.98923
444	1.02462	1.01385	1.01769	1.01615	1.01385	1.01538	1.01385	1.01308	1.01077	1.01	1.00769	1.00385
445	1.03923	1.02769	1.03154	1.02923	1.02615	1.02692	1.02462	1.02308	1.02	1.01846	1.01538	1.01154
446	1.04692	1.03385	1.03846	1.03462	1.03077	1.03077	1.02846	1.02538	1.02231	1.02077	1.01692	1.01231
447	1.04615	1.03231	1.03615	1.03154	1.02769	1.02769	1.02385	1.02077	1.01692	1.01538	1.01154	1.00615
448	1.03615	1.02231	1.02615	1.02154	1.01692	1.01615	1.01231	1.00923	1.00538	1.00308	0.99846	0.99308
449	1.01769	1.00385	1.00846	1.00308	0.99846	0.99692	0.99308	0.99	0.98538	0.98308	0.97846	0.97231
450	0.99	0.97769	0.98154	0.97769	0.97154	0.97	0.96615	0.96231	0.95769	0.95538	0.95077	0.94462
451	0.95615	0.94385	0.94846	0.94462	0.93846	0.93692	0.93385	0.92846	0.92462	0.92231	0.91769	0.91077
452	0.91538	0.90462	0.90923	0.90538	0.89923	0.89769	0.89462	0.89	0.88538	0.88385	0.87923	0.87231
453	0.87	0.86	0.86462	0.86	0.85538	0.85308	0.85077	0.84538	0.84154	0.83923	0.83538	0.82846
454	0.81923	0.81	0.81462	0.81077	0.80692	0.80462	0.80154	0.79769	0.79385	0.79154	0.78769	0.78077
455	0.76615	0.75769	0.76154	0.75846	0.75462	0.75308	0.75	0.74615	0.74308	0.74	0.73692	0.73077
456	0.71	0.70308	0.71	0.70462	0.70077	0.7	0.69615	0.69308	0.69	0.68846	0.68385	0.67769
457	0.65308	0.64846	0.65538	0.65077	0.64769	0.64615	0.64231	0.64	0.63692	0.63538	0.63154	0.62538
458	0.59538	0.59308	0.6	0.59538	0.59231	0.59077	0.58846	0.58538	0.58308	0.58231	0.57923	0.57154
459	0.54	0.53846	0.54385	0.54154	0.53923	0.53692	0.53538	0.53308	0.53077	0.53	0.52769	0.52
460	0.48462	0.48385	0.48923	0.48692	0.48462	0.48308	0.48231	0.47923	0.47769	0.47692	0.47538	0.46846
461	0.43154	0.43154	0.43692	0.43462	0.43308	0.43231	0.43077	0.42769	0.42692	0.42615	0.42308	0.41846
462	0.38077	0.38231	0.38692	0.38538	0.38462	0.38385	0.38231	0.38	0.37923	0.37846	0.37615	0.37154
463	0.33462	0.33615	0.34154	0.34	0.33923	0.33923	0.33769	0.33615	0.33462	0.33462	0.33231	0.32769
464	0.29308	0.29538	0.30077	0.29923	0.29846	0.29846	0.29692	0.29462	0.29462	0.29385	0.29231	0.28923
465	0.25615	0.25846	0.26385	0.26231	0.26154	0.26154	0.26	0.26077	0.25846	0.25769	0.25692	0.25385
466	0.22308	0.22615	0.23077	0.23	0.22846	0.22846	0.22769	0.22846	0.22615	0.22538	0.22538	0.22231
467	0.19385	0.19692	0.20231	0.20154	0.20077	0.2	0.2	0.20077	0.19846	0.19846	0.19769	0.19308
468	0.16846	0.17154	0.17692	0.17538	0.17538	0.17462	0.17462	0.17385	0.17308	0.17308	0.17231	0.16846
469	0.14615	0.14923	0.15385	0.15308	0.15231	0.15231	0.15231	0.15154	0.15154	0.15154	0.15077	0.14692
470	0.12538	0.12923	0.13385	0.13231	0.13231	0.13154	0.13154	0.13077	0.13154	0.13077	0.13	0.12692
471	0.10769	0.11154	0.11538	0.11462	0.11385	0.11385	0.11385	0.11308	0.11385	0.11308	0.11308	0.10923
472	0.09231	0.09615	0.1	0.09923	0.09846	0.09846	0.09846	0.09769	0.09923	0.09846	0.09769	0.09462
473	0.08	0.08308	0.08769	0.08615	0.08615	0.08538	0.08538	0.08538	0.08769	0.08615	0.08538	0.08231
474	0.06923	0.07231	0.07692	0.07538	0.07538	0.07462	0.07462	0.07462	0.07692	0.07538	0.07462	0.07154
475	0.06077	0.06385	0.06769	0.06692	0.06615	0.06615	0.06615	0.06615	0.06692	0.06615	0.06615	0.06308
476	0.05308	0.05615	0.06077	0.06	0.05923	0.05846	0.05846	0.05846	0.05846	0.05923	0.05846	0.05615
477	0.04769	0.05077	0.05462	0.05385	0.05308	0.05308	0.05308	0.05231	0.05308	0.05308	0.05308	0.05
478	0.04231	0.04538	0.04923	0.04846	0.04769	0.04769	0.04769	0.04769	0.04769	0.04769	0.04769	0.04538
479	0.03769	0.04154	0.04462	0.04385	0.04308	0.04308	0.04308	0.04308	0.04308	0.04385	0.04385	0.04077
480	0.03462	0.03692	0.04077	0.04	0.03923	0.03923	0.03923	0.03923	0.03923	0.04	0.04	0.03692
481	0.03077	0.03385	0.03769	0.03692	0.03615	0.03615	0.03615	0.03615	0.03615	0.03692	0.03692	0.03385
482	0.02846	0.03154	0.03538	0.03385	0.03385	0.03385	0.03385	0.03385	0.03385	0.03462	0.03385	0.03154
483	0.02615	0.02923	0.03308	0.03154	0.03154	0.03154	0.03154	0.03154	0.03154	0.03231	0.03231	0.02923
484	0.02462	0.02769	0.03077	0.03	0.03	0.03	0.03	0.03	0.03	0.03077	0.03	0.02769
485	0.02308	0.02615	0.02923	0.02846	0.02769	0.02769	0.02769	0.02769	0.02846	0.02846	0.02846	0.02615
486	0.02154	0.02462	0.02769	0.02692	0.02615	0.02615	0.02692	0.02692	0.02692	0.02769	0.02692	0.02462
487	0.02077	0.02308	0.02692	0.02538	0.02538	0.02538	0.02538	0.02538	0.02538	0.02615	0.02615	0.02385
488	0.02	0.02231	0.02538	0.02462	0.02462	0.02462	0.02462	0.02462	0.02462	0.02538	0.02538	0.02308
489	0.01923	0.02154	0.02538	0.02385	0.02385	0.02385	0.02385	0.02385	0.02385	0.02462	0.02462	0.02231
490	0.01846	0.02077	0.02385	0.02308	0.02308	0.02308	0.02308	0.02308	0.02308	0.02385	0.02385	0.02154
491	0.01769	0.02	0.02385	0.02308	0.02231	0.02231	0.02231	0.02231	0.02308	0.02308	0.02308	0.02077
492	0.01692	0.02	0.02308	0.02231	0.02154	0.02154	0.02154	0.02154	0.02231	0.02308	0.02231	0.02
493	0.01692	0.01923	0.02231	0.02154	0.02077	0.02154	0.02154	0.02154	0.02154	0.02231	0.02231	0.02
494	0.01615	0.01846	0.02231	0.02077	0.02077	0.02077	0.02077	0.02077	0.02077	0.02154	0.02154	0.01923
495	0.01615	0.01846	0.02154	0.02077	0.02	0.02	0.02077	0.02077	0.02077	0.02154	0.02154	0.01846
496	0.01538	0.01769	0.02154	0.02	0.02	0.02	0.02	0.02	0.02	0.02077	0.02077	0.01846
497	0.01538	0.01769	0.02077	0.02	0.01923	0.01923	0.02	0.02	0.02	0.02077	0.02077	0.01769
498	0.01538	0.01769	0.02077	0.01923	0.01923	0.01923	0.01923	0.01923	0.01923	0.02	0.02	0.01769
499	0.01462	0.01692	0.02077	0.01923	0.01923	0.01923	0.01923	0.01923	0.01923	0.02	0.02	0.01769
500	0.01462	0.01692	0.02	0.01923	0.01846	0.01846	0.01846	0.01846	0.01923	0.01923	0.02	0.01692
501	0.01385	0.01615	0.01923	0.01846	0.01846	0.01846	0.01846	0.01846	0.01846	0.01923	0.01923	0.01692
502	0.01385	0.01615	0.01923	0.01846	0.01846	0.01846	0.01846	0.01846	0.01846	0.01923	0.01923	0.01692
503	0.01385	0.01615	0.01923	0.01846	0.01769	0.01846	0.01846	0.01846	0.01846	0.01923	0.01923	0.01692
504	0.01385	0.01615	0.01923	0.01846	0.01769	0.01769	0.01769	0.01769	0.01846	0.01846	0.01846	0.01615
505	0.01308	0.01615	0.01846	0.01769	0.01769	0.01769	0.01769	0.01769	0.01769	0.01846	0.01846	0.01615
506	0.01308	0.01538	0.01846	0.01769	0.01769	0.01769	0.01769	0.01769	0.01769	0.01846	0.01846	0.01615
507	0.01308	0.01538	0.01846	0.01769	0.01692	0.01692	0.01692	0.01769	0.01769	0.01846	0.01769	0.01538
508	0.01308	0.01538	0.01846	0.01692	0.01692	0.01692	0.01692	0.01692	0.01769	0.01769	0.01769	0.01538
509	0.01308	0.01538	0.01846	0.01692	0.01692	0.01692	0.01692	0.01692	0.01692	0.01769	0.01769	0.01538
510	0.01308	0.01538	0.01769	0.01692	0.01692	0.01692	0.01692	0.01692	0.01692	0.01769	0.01769	0.01538
511	0.01308	0.01462	0.01769	0.01692	0.01692	0.01692	0.01692	0.01692	0.01692	0.01769	0.01769	0.01538
512	0.01231	0.01462	0.01769	0.01692	0.01692	0.01692	0.01692	0.01692	0.01692	0.01769	0.01769	0.01538
513	0.01231	0.01462	0.01769	0.01692	0.01692	0.01692	0.01615	0.01692	0.01692	0.01769	0.01769	0.01538
514	0.01231	0.01462	0.01769	0.01692	0.01692	0.01692	0.01615	0.01692	0.01692	0.01769	0.01769	0.01538
515	0.01231	0.01462	0.01769	0.01692	0.01692	0.01692	0.01692	0.01692	0.01692	0.01769	0.01692	0.01538
516	0.01231	0.01462	0.01769	0.01692	0.01692	0.01692	0.01692	0.01692	0.01692	0.01769	0.01769	0.01538
517	0.01308	0.01462	0.01846	0.01692	0.01692	0.01692	0.01692	0.01692	0.01692	0.01769	0.01769	0.01538
518	0.01308	0.01538	0.01846	0.01692	0.01692	0.01692	0.01692	0.01692	0.01769	0.01769	0.01769	0.01538
519	0.01308	0.01538	0.01846	0.01692	0.01692	0.01692	0.01692	0.01769	0.01769	0.01769	0.01769	0.01615
520	0.01308	0.01538	0.01846	0.01692	0.01692	0.01692	0.01692	0.01769	0.01769	0.01846	0.01769	0.01538
521	0.01308	0.01538	0.01846	0.01769	0.01769	0.01692	0.01769	0.01769	0.01769	0.01846	0.01769	0.01615
522	0.01385	0.01538	0.01923	0.01769	0.01769	0.01769	0.01769	0.01769	0.01769	0.01846	0.01846	0.01615
523	0.01385	0.01615	0.01923	0.01846	0.01769	0.01769	0.01769	0.01846	0.01846	0.01846	0.01846	0.01692
524	0.01462	0.01692	0.02	0.01846	0.01846	0.01846	0.01846	0.01846	0.01846	0.01923	0.01923	0.01769
525	0.01538	0.01692	0.02	0.01923	0.01846	0.01846	0.01923	0.01923	0.01923	0.01923	0.02	0.01769
526	0.01538	0.01769	0.02077	0.01923	0.01923	0.01923	0.01923	0.01923	0.01923	0.02	0.02	0.01846
527	0.01615	0.01846	0.02077	0.02	0.01923	0.02	0.02	0.02	0.02	0.02077	0.02077	0.01846
528	0.01615	0.01846	0.02154	0.02	0.02	0.02	0.02	0.02	0.02	0.02077	0.02077	0.01846
529	0.01692	0.01846	0.02154	0.02077	0.02	0.02077	0.02077	0.02077	0.02077	0.02154	0.02154	0.01923
530	0.01692	0.01923	0.02231	0.02077	0.02077	0.02077	0.02077	0.02077	0.02077	0.02154	0.02154	0.01923
531	0.01692	0.01923	0.02231	0.02154	0.02077	0.02077	0.02077	0.02077	0.02077	0.02154	0.02154	0.01923
532	0.01692	0.01923	0.02308	0.02154	0.02077	0.02077	0.02077	0.02154	0.02154	0.02154	0.02154	0.01923
533	0.01769	0.01923	0.02308	0.02154	0.02154	0.02154	0.02154	0.02154	0.02154	0.02231	0.02231	0.01923
534	0.01769	0.01923	0.02308	0.02154	0.02154	0.02154	0.02154	0.02154	0.02154	0.02231	0.02231	0.02
535	0.01769	0.01923	0.02308	0.02154	0.02154	0.02154	0.02154	0.02154	0.02154	0.02231	0.02231	0.02
536	0.01769	0.01923	0.02231	0.02154	0.02154	0.02154	0.02154	0.02154	0.02154	0.02231	0.02154	0.01923
537	0.01769	0.01923	0.02231	0.02154	0.02154	0.02154	0.02077	0.02154	0.02154	0.02154	0.02154	0.01923
538	0.01769	0.01923	0.02231	0.02154	0.02154	0.02154	0.02154	0.02154	0.02154	0.02154	0.02154	0.02
539	0.01769	0.02	0.02308	0.02154	0.02154	0.02154	0.02154	0.02154	0.02154	0.02231	0.02231	0.02
540	0.01769	0.02	0.02308	0.02154	0.02154	0.02154	0.02154	0.02154	0.02154	0.02231	0.02231	0.02
541	0.01769	0.02	0.02308	0.02154	0.02154	0.02154	0.02154	0.02154	0.02154	0.02231	0.02231	0.02
542	0.01769	0.02	0.02308	0.02154	0.02154	0.02154	0.02154	0.02154	0.02154	0.02231	0.02231	0.02
543	0.01769	0.02	0.02308	0.02154	0.02154	0.02154	0.02154	0.02154	0.02154	0.02231	0.02231	0.02
544	0.01769	0.02	0.02308	0.02154	0.02154	0.02154	0.02154	0.02154	0.02154	0.02231	0.02231	0.02
545	0.01769	0.02	0.02308	0.02154	0.02154	0.02154	0.02154	0.02154	0.02154	0.02231	0.02231	0.02
546	0.01769	0.02	0.02308	0.02154	0.02154	0.02154	0.02154	0.02154	0.02154	0.02231	0.02231	0.02
547	0.01769	0.02	0.02308	0.02154	0.02154	0.02154	0.02154	0.02154	0.02154	0.02231	0.02154	0.02
548	0.01769	0.02	0.02231	0.02154	0.02154	0.02154	0.02154	0.02154	0.02154	0.02231	0.02154	0.01923
549	0.01769	0.02	0.02231	0.02154	0.02154	0.02154	0.02154	0.02154	0.02154	0.02231	0.02154	0.01923
550	0.01769	0.02	0.02308	0.02154	0.02154	0.02154	0.02154	0.02154	0.02154	0.02231	0.02154	0.02
551	0.01769	0.02	0.02308	0.02231	0.02154	0.02154	0.02154	0.02154	0.02154	0.02231	0.02231	0.02
552	0.01846	0.02	0.02308	0.02231	0.02154	0.02154	0.02154	0.02154	0.02154	0.02231	0.02231	0.02
553	0.01846	0.02	0.02308	0.02231	0.02154	0.02154	0.02231	0.02154	0.02154	0.02231	0.02231	0.02
554	0.01846	0.02077	0.02308	0.02231	0.02231	0.02231	0.02231	0.02231	0.02231	0.02308	0.02231	0.02
555	0.01846	0.02077	0.02385	0.02231	0.02231	0.02231	0.02231	0.02231	0.02231	0.02308	0.02308	0.02077
556	0.01923	0.02154	0.02385	0.02308	0.02231	0.02231	0.02308	0.02308	0.02308	0.02308	0.02308	0.02077
557	0.02	0.02154	0.02462	0.02308	0.02308	0.02308	0.02308	0.02308	0.02308	0.02385	0.02385	0.02154
558	0.02077	0.02231	0.02538	0.02385	0.02385	0.02385	0.02385	0.02385	0.02385	0.02462	0.02385	0.02231
559	0.02154	0.02308	0.02615	0.02462	0.02462	0.02462	0.02462	0.02462	0.02462	0.02538	0.02538	0.02308
560	0.02231	0.02385	0.02692	0.02615	0.02538	0.02538	0.02538	0.02615	0.02615	0.02615	0.02615	0.02385
561	0.02385	0.02538	0.02846	0.02769	0.02692	0.02692	0.02692	0.02692	0.02692	0.02769	0.02769	0.02538
562	0.02538	0.02692	0.03	0.02923	0.02846	0.02846	0.02846	0.02846	0.02846	0.02923	0.02923	0.02692
563	0.02692	0.02923	0.03231	0.03077	0.03077	0.03077	0.03077	0.03077	0.03077	0.03077	0.03077	0.02846
564	0.02923	0.03077	0.03385	0.03308	0.03231	0.03231	0.03231	0.03231	0.03231	0.03308	0.03308	0.03077
565	0.03154	0.03308	0.03615	0.03538	0.03462	0.03538	0.03462	0.03462	0.03538	0.03538	0.03538	0.03308
566	0.03462	0.03615	0.03923	0.03769	0.03769	0.03769	0.03769	0.03769	0.03769	0.03769	0.03769	0.03538
567	0.03692	0.03846	0.04154	0.04077	0.04	0.04	0.04	0.04	0.04	0.04077	0.04077	0.03846
568	0.04	0.04154	0.04462	0.04385	0.04308	0.04308	0.04308	0.04308	0.04308	0.04385	0.04385	0.04154
569	0.04308	0.04462	0.04769	0.04692	0.04615	0.04615	0.04615	0.04615	0.04615	0.04692	0.04692	0.04462
570	0.04692	0.04846	0.05154	0.05	0.05	0.04923	0.04923	0.05	0.05	0.05	0.05	0.04769
571	0.05077	0.05154	0.05462	0.05385	0.05308	0.05308	0.05308	0.05308	0.05308	0.05385	0.05385	0.05154
572	0.05385	0.05538	0.05846	0.05692	0.05615	0.05615	0.05615	0.05615	0.05615	0.05692	0.05692	0.05462
573	0.05692	0.05846	0.06154	0.06	0.06	0.06	0.06	0.06	0.06	0.06	0.06	0.05769
574	0.06077	0.06231	0.06462	0.06308	0.06308	0.06308	0.06308	0.06308	0.06308	0.06308	0.06308	0.06077
575	0.06385	0.06462	0.06769	0.06615	0.06538	0.06538	0.06538	0.06615	0.06538	0.06615	0.06615	0.06385
576	0.06692	0.06769	0.07	0.06923	0.06846	0.06846	0.06846	0.06846	0.06846	0.06923	0.06923	0.06692
577	0.06923	0.07	0.07308	0.07154	0.07154	0.07154	0.07077	0.07154	0.07154	0.07154	0.07154	0.06923
578	0.07154	0.07231	0.07538	0.07462	0.07385	0.07385	0.07308	0.07308	0.07385	0.07462	0.07385	0.07154
579	0.07385	0.07462	0.07769	0.07615	0.07538	0.07615	0.07538	0.07538	0.07538	0.07615	0.07615	0.07385
580	0.07538	0.07615	0.07923	0.07846	0.07769	0.07769	0.07769	0.07692	0.07692	0.07769	0.07769	0.07538
581	0.07692	0.07769	0.08077	0.07923	0.07923	0.07923	0.07923	0.07846	0.07846	0.07923	0.07923	0.07692
582	0.07846	0.07923	0.08231	0.08077	0.08	0.08	0.08	0.08	0.08	0.08077	0.08	0.07769
583	0.07923	0.08	0.08308	0.08154	0.08077	0.08077	0.08077	0.08077	0.08077	0.08154	0.08077	0.07846
584	0.08	0.08077	0.08308	0.08231	0.08154	0.08154	0.08154	0.08154	0.08154	0.08154	0.08154	0.07923
585	0.08	0.08077	0.08385	0.08231	0.08154	0.08154	0.08154	0.08154	0.08154	0.08154	0.08154	0.07923
586	0.08	0.08077	0.08308	0.08231	0.08154	0.08154	0.08154	0.08154	0.08154	0.08154	0.08154	0.07923
587	0.08	0.08	0.08308	0.08154	0.08154	0.08154	0.08077	0.08077	0.08077	0.08154	0.08077	0.07923
588	0.07923	0.08	0.08231	0.08077	0.08077	0.08	0.08	0.08	0.08	0.08077	0.08	0.07846
589	0.07769	0.07923	0.08154	0.08	0.08	0.07923	0.07923	0.07923	0.07923	0.07923	0.07923	0.07692
590	0.07615	0.07769	0.08	0.07846	0.07846	0.07846	0.07769	0.07769	0.07769	0.07769	0.07769	0.07538
591	0.07462	0.07615	0.07846	0.07692	0.07692	0.07692	0.07615	0.07615	0.07615	0.07615	0.07615	0.07385
592	0.07308	0.07385	0.07692	0.07538	0.07462	0.07462	0.07462	0.07462	0.07462	0.07462	0.07462	0.07231
593	0.07077	0.07231	0.07538	0.07385	0.07308	0.07308	0.07308	0.07308	0.07308	0.07308	0.07308	0.07077
594	0.06923	0.07077	0.07385	0.07231	0.07154	0.07154	0.07154	0.07154	0.07154	0.07154	0.07154	0.06923
595	0.06769	0.06923	0.07231	0.07077	0.07	0.07	0.07	0.07	0.07	0.07	0.07	0.06769
596	0.06692	0.06769	0.07077	0.06923	0.06923	0.06923	0.06923	0.06846	0.06846	0.06923	0.06846	0.06615
597	0.06538	0.06692	0.06923	0.06846	0.06769	0.06769	0.06769	0.06769	0.06769	0.06769	0.06692	0.06462
598	0.06462	0.06538	0.06846	0.06769	0.06692	0.06692	0.06692	0.06615	0.06615	0.06692	0.06615	0.06385
599	0.06385	0.06462	0.06769	0.06692	0.06615	0.06615	0.06615	0.06538	0.06538	0.06615	0.06538	0.06308
600	0.06308	0.06462	0.06769	0.06615	0.06538	0.06538	0.06538	0.06538	0.06538	0.06538	0.06538	0.06308
601	0.06308	0.06462	0.06769	0.06615	0.06615	0.06538	0.06538	0.06538	0.06538	0.06538	0.06538	0.06308
602	0.06308	0.06462	0.06769	0.06692	0.06615	0.06615	0.06615	0.06615	0.06615	0.06615	0.06615	0.06385
603	0.06462	0.06615	0.06846	0.06769	0.06692	0.06692	0.06692	0.06692	0.06692	0.06769	0.06692	0.06462
604	0.06615	0.06692	0.07	0.06923	0.06846	0.06846	0.06846	0.06846	0.06846	0.06923	0.06846	0.06615
605	0.06769	0.06923	0.07231	0.07154	0.07077	0.07077	0.07077	0.07077	0.07077	0.07154	0.07077	0.06846
606	0.07077	0.07231	0.07538	0.07462	0.07385	0.07385	0.07385	0.07385	0.07385	0.07462	0.07385	0.07154
607	0.07538	0.07615	0.07923	0.07846	0.07769	0.07769	0.07769	0.07769	0.07769	0.07846	0.07846	0.07615
608	0.08	0.08154	0.08462	0.08308	0.08308	0.08308	0.08308	0.08308	0.08308	0.08385	0.08308	0.08154
609	0.08615	0.08769	0.09077	0.08923	0.08923	0.08923	0.08923	0.08923	0.08923	0.09	0.09	0.08769
610	0.09385	0.09538	0.09769	0.09692	0.09692	0.09692	0.09692	0.09692	0.09692	0.09769	0.09769	0.09538
611	0.10231	0.10385	0.10615	0.10538	0.10538	0.10538	0.10538	0.10538	0.10615	0.10692	0.10615	0.10462
612	0.11231	0.11308	0.11615	0.11538	0.11538	0.11538	0.11538	0.11538	0.11615	0.11692	0.11615	0.11462
613	0.12308	0.12462	0.12769	0.12692	0.12615	0.12692	0.12692	0.12692	0.12692	0.12846	0.12769	0.12615
614	0.13769	0.13846	0.14077	0.14	0.14	0.14077	0.14077	0.14077	0.14077	0.14231	0.14231	0.14077
615	0.15385	0.15462	0.15769	0.15615	0.15615	0.15692	0.15692	0.15769	0.15769	0.15846	0.15923	0.15769
616	0.17308	0.17385	0.17615	0.17462	0.17462	0.17538	0.17615	0.17692	0.17692	0.17769	0.17846	0.17692
617	0.19308	0.19462	0.19769	0.19615	0.19538	0.19615	0.19692	0.19769	0.19846	0.19923	0.19923	0.19769
618	0.21538	0.21615	0.21923	0.21769	0.21692	0.21769	0.21846	0.22	0.22	0.22154	0.22154	0.21923
619	0.23923	0.23923	0.24231	0.24154	0.23923	0.24154	0.24154	0.24308	0.24385	0.24462	0.24538	0.24308
620	0.26462	0.26385	0.26692	0.26538	0.26385	0.26538	0.26615	0.26769	0.26846	0.26923	0.27	0.26923
621	0.29231	0.29077	0.29308	0.29231	0.29	0.29231	0.29308	0.29462	0.29538	0.29692	0.29692	0.29615
622	0.32077	0.31846	0.32077	0.31923	0.31923	0.32	0.32077	0.32231	0.32231	0.32385	0.32462	0.32385
623	0.35	0.34615	0.34846	0.34692	0.34692	0.34769	0.34846	0.35	0.35	0.35154	0.35154	0.35154
624	0.37615	0.37154	0.37462	0.37231	0.37154	0.37231	0.37385	0.37462	0.37462	0.37615	0.37692	0.37615
625	0.40154	0.39615	0.39846	0.39615	0.39538	0.39615	0.39692	0.39769	0.39846	0.39846	0.4	0.39846
626	0.42462	0.41846	0.42	0.41846	0.41769	0.41769	0.41846	0.41923	0.41923	0.42	0.42077	0.42
627	0.44538	0.43846	0.44	0.43846	0.43769	0.43769	0.43769	0.43846	0.43923	0.43923	0.44	0.43846
628	0.46308	0.45538	0.45692	0.45538	0.45462	0.45462	0.45385	0.45462	0.45462	0.45538	0.45538	0.45385
629	0.47692	0.46846	0.47077	0.46769	0.46692	0.46692	0.46615	0.46692	0.46692	0.46692	0.46692	0.46462
630	0.48538	0.47615	0.47846	0.47615	0.47462	0.47462	0.47385	0.47385	0.47385	0.47385	0.47308	0.47077
631	0.48923	0.48077	0.48231	0.48	0.47769	0.47769	0.47692	0.47692	0.47615	0.47615	0.47538	0.47308
632	0.48923	0.48077	0.48231	0.48	0.47769	0.47692	0.47538	0.47538	0.47462	0.47462	0.47385	0.47077
633	0.48462	0.47615	0.47769	0.47538	0.47308	0.47231	0.47077	0.47	0.46923	0.46846	0.46769	0.46538
634	0.47538	0.46769	0.47	0.46692	0.46462	0.46385	0.46154	0.46077	0.46	0.45923	0.45769	0.45538
635	0.46308	0.45538	0.45769	0.45462	0.45231	0.45077	0.44923	0.44769	0.44692	0.44538	0.44462	0.44154
636	0.44615	0.44	0.44154	0.43923	0.43615	0.43462	0.43231	0.43154	0.43	0.42846	0.42692	0.42385
637	0.42692	0.42	0.42231	0.42	0.41692	0.41538	0.41385	0.41231	0.41077	0.40923	0.40769	0.40385
638	0.40385	0.39923	0.40154	0.39923	0.39538	0.39385	0.39154	0.39	0.38923	0.38769	0.38538	0.38154
639	0.38077	0.37615	0.37846	0.37615	0.37308	0.37154	0.36923	0.36769	0.36615	0.36462	0.36231	0.35846
640	0.35462	0.35154	0.35385	0.35154	0.34846	0.34692	0.34462	0.34308	0.34154	0.34	0.33846	0.33385
641	0.32923	0.32692	0.33	0.32692	0.32385	0.32231	0.32077	0.31846	0.31692	0.31538	0.31385	0.30923
642	0.30308	0.30154	0.30538	0.30231	0.29923	0.29769	0.29615	0.29385	0.29308	0.29077	0.28923	0.28462
643	0.27692	0.27615	0.28	0.27692	0.27462	0.27308	0.27154	0.26846	0.26846	0.26615	0.26462	0.26
644	0.25154	0.25154	0.25462	0.25231	0.25	0.24846	0.24769	0.24462	0.24385	0.24231	0.24077	0.23615
645	0.22692	0.22769	0.23	0.22846	0.22615	0.22462	0.22385	0.22154	0.21923	0.21846	0.21692	0.21308
646	0.20385	0.20462	0.20769	0.20615	0.20385	0.20231	0.20154	0.19923	0.19769	0.19692	0.19538	0.19154
647	0.18231	0.18385	0.18615	0.18462	0.18308	0.18077	0.17923	0.17846	0.17692	0.17615	0.17462	0.17077
648	0.16154	0.16308	0.16615	0.16462	0.16231	0.16154	0.16	0.15846	0.15769	0.15692	0.15538	0.15154
649	0.14231	0.14462	0.14692	0.14615	0.14385	0.14308	0.14154	0.14	0.13923	0.13846	0.13692	0.13385
650	0.12462	0.12615	0.12923	0.12769	0.12615	0.12538	0.12462	0.12308	0.12231	0.12154	0.12077	0.11692
651	0.10846	0.11	0.11385	0.11231	0.11077	0.11	0.10846	0.10769	0.10692	0.10615	0.10538	0.10154
652	0.09385	0.09615	0.09923	0.09769	0.09692	0.09615	0.09462	0.09385	0.09308	0.09308	0.09231	0.08846
653	0.08077	0.08308	0.08615	0.08538	0.08385	0.08308	0.08231	0.08231	0.08077	0.08077	0.08	0.07615
654	0.07	0.07154	0.07462	0.07385	0.07308	0.07231	0.07154	0.07154	0.07	0.07	0.06923	0.06615
655	0.06	0.06231	0.06538	0.06385	0.06308	0.06231	0.06231	0.06385	0.06077	0.06077	0.06	0.05692
656	0.05154	0.05385	0.05692	0.05615	0.05462	0.05462	0.05462	0.05615	0.05308	0.05308	0.05231	0.04923
657	0.04462	0.04615	0.05	0.04846	0.04769	0.04769	0.04692	0.04846	0.04615	0.04692	0.04615	0.04308
658	0.03769	0.04	0.04308	0.04154	0.04154	0.04077	0.04077	0.04077	0.04	0.04	0.04	0.03692
659	0.03154	0.03385	0.03615	0.03538	0.03462	0.03462	0.03692	0.03385	0.03385	0.03385	0.03308	0.03
660	0.02615	0.02846	0.03077	0.03077	0.02923	0.02846	0.03154	0.02846	0.02846	0.02846	0.02846	0.02462
661	0.02308	0.02538	0.02692	0.02692	0.02538	0.02538	0.02769	0.02462	0.02462	0.02538	0.02462	0.02154
662	0.02077	0.02308	0.02538	0.02385	0.02385	0.02385	0.02308	0.02231	0.02308	0.02385	0.02308	0.02077
663	0.01846	0.02154	0.02308	0.02231	0.02231	0.02231	0.02154	0.02154	0.02154	0.02231	0.02154	0.01923
664	0.01615	0.01846	0.02154	0.02	0.02	0.02	0.01923	0.01923	0.01923	0.02	0.02	0.01692
665	0.01462	0.01615	0.01923	0.01846	0.01846	0.01769	0.01769	0.01769	0.01769	0.01846	0.01769	0.01462
666	0.01308	0.01462	0.01769	0.01692	0.01615	0.01615	0.01615	0.01615	0.01615	0.01615	0.01462	0.01308
667	0.01154	0.01308	0.01615	0.01462	0.01462	0.01462	0.01462	0.01462	0.01385	0.01462	0.01308	0.01154
668	0.01077	0.01231	0.01538	0.01385	0.01308	0.01385	0.01308	0.01308	0.01308	0.01385	0.01231	0.01154
669	0.01077	0.01154	0.01462	0.01308	0.01308	0.01308	0.01231	0.01231	0.01231	0.01385	0.01308	0.01077
670	0.00923	0.01077	0.01385	0.01308	0.01231	0.01231	0.01231	0.01154	0.01231	0.01308	0.01231	0.01
671	0.00846	0.01	0.01231	0.01154	0.01077	0.01154	0.01077	0.01077	0.01077	0.01154	0.00846	0.00923
672	0.00769	0.00846	0.01077	0.01	0.01	0.01	0.01	0.00923	0.01	0.01	0.00692	0.00692
673	0.00692	0.00769	0.01	0.01	0.00923	0.00923	0.00923	0.00846	0.00923	0.00923	0.00692	0.00692
674	0.00615	0.00769	0.01077	0.01	0.00923	0.00923	0.00923	0.00923	0.00923	0.01	0.00923	0.00692
675	0.00615	0.00769	0.01	0.01	0.00846	0.00846	0.00846	0.00846	0.00846	0.00923	0.00846	0.00615
676	0.00538	0.00692	0.01	0.00923	0.00846	0.00846	0.00846	0.00846	0.00846	0.00923	0.00769	0.00615
677	0.00462	0.00692	0.00923	0.00846	0.00769	0.00769	0.00769	0.00769	0.00769	0.00846	0.00615	0.00462
678	0.00462	0.00615	0.00846	0.00846	0.00769	0.00769	0.00769	0.00769	0.00769	0.00769	0.00692	0.00462
679	0.00462	0.00615	0.00846	0.00769	0.00692	0.00769	0.00692	0.00692	0.00692	0.00769	0.00615	0.00462
680	0.00462	0.00615	0.00846	0.00769	0.00692	0.00769	0.00692	0.00692	0.00692	0.00769	0.00692	0.00538
681	0.00462	0.00615	0.00846	0.00769	0.00692	0.00692	0.00692	0.00692	0.00692	0.00769	0.00692	0.00538
682	0.00462	0.00615	0.00846	0.00769	0.00692	0.00692	0.00692	0.00692	0.00692	0.00769	0.00769	0.00538
683	0.00385	0.00538	0.00846	0.00769	0.00692	0.00692	0.00692	0.00692	0.00692	0.00769	0.00769	0.00538
684	0.00385	0.00538	0.00769	0.00692	0.00692	0.00692	0.00692	0.00692	0.00692	0.00769	0.00692	0.00538
685	0.00385	0.00538	0.00769	0.00692	0.00692	0.00692	0.00692	0.00692	0.00692	0.00692	0.00692	0.00462
686	0.00385	0.00538	0.00769	0.00692	0.00615	0.00692	0.00615	0.00615	0.00615	0.00692	0.00692	0.00462
687	0.00385	0.00538	0.00769	0.00615	0.00615	0.00615	0.00615	0.00615	0.00615	0.00692	0.00692	0.00462
688	0.00308	0.00462	0.00692	0.00615	0.00615	0.00615	0.00615	0.00615	0.00615	0.00615	0.00615	0.00462
689	0.00308	0.00462	0.00692	0.00615	0.00615	0.00615	0.00615	0.00615	0.00615	0.00615	0.00615	0.00385
690	0.00308	0.00462	0.00692	0.00615	0.00615	0.00615	0.00615	0.00615	0.00615	0.00615	0.00615	0.00385
691	0.00308	0.00462	0.00692	0.00615	0.00615	0.00615	0.00615	0.00615	0.00615	0.00615	0.00615	0.00385
692	0.00308	0.00462	0.00692	0.00615	0.00615	0.00615	0.00615	0.00615	0.00615	0.00615	0.00615	0.00385
693	0.00308	0.00462	0.00692	0.00615	0.00615	0.00615	0.00615	0.00615	0.00615	0.00615	0.00615	0.00385
694	0.00308	0.00462	0.00692	0.00615	0.00615	0.00615	0.00615	0.00615	0.00615	0.00615	0.00615	0.00385
695	0.00308	0.00462	0.00692	0.00615	0.00615	0.00615	0.00538	0.00615	0.00615	0.00615	0.00615	0.00385
696	0.00308	0.00462	0.00692	0.00615	0.00615	0.00615	0.00615	0.00615	0.00615	0.00615	0.00615	0.00385
697	0.00308	0.00462	0.00692	0.00615	0.00615	0.00615	0.00615	0.00615	0.00615	0.00615	0.00615	0.00385
698	0.00308	0.00462	0.00692	0.00615	0.00615	0.00538	0.00538	0.00538	0.00538	0.00615	0.00615	0.00385
699	0.00308	0.00462	0.00692	0.00615	0.00538	0.00538	0.00538	0.00538	0.00538	0.00615	0.00615	0.00385
700	0.00308	0.00462	0.00692	0.00615	0.00615	0.00538	0.00538	0.00538	0.00538	0.00615	0.00615	0.00385

## Sheet: Fig. 2f
λ / nm	0 min	10 min	20 min	30 min
480	0.685	0.786	5.834	6.378
481	0.661	0.76	5.817	6.401
482	0.618	0.74	5.651	6.107
483	0.572	0.701	5.497	5.855
484	0.527	0.665	5.184	5.634
485	0.48	0.601	4.85	5.297
486	0.437	0.539	4.456	5.112
487	0.405	0.505	4.147	4.748
488	0.381	0.466	3.906	4.587
489	0.343	0.439	3.71	4.423
490	0.322	0.438	3.757	4.439
491	0.3	0.456	3.761	4.511
492	0.291	0.473	3.85	4.755
493	0.29	0.478	4.008	5.026
494	0.287	0.52	4.273	5.636
495	0.29	0.57	4.702	6.223
496	0.287	0.63	5.157	7.157
497	0.284	0.712	5.999	8.09
498	0.306	0.833	6.658	9.443
499	0.327	0.937	7.624	10.65
500	0.358	1.071	8.735	12.68
501	0.378	1.232	10	14.91
502	0.404	1.415	11.89	17.49
503	0.436	1.602	13.69	20.35
504	0.463	1.839	15.67	23.84
505	0.504	2.117	18.19	27.24
506	0.559	2.414	20.9	31.05
507	0.582	2.742	23.52	35.34
508	0.631	3.062	26.17	39.31
509	0.665	3.414	29.44	43.92
510	0.725	3.817	32.41	49.35
511	0.781	4.182	35.26	54.91
512	0.837	4.568	38.47	59.59
513	0.87	4.953	41.65	64.73
514	0.928	5.307	44.93	69.72
515	0.984	5.649	47.6	74.11
516	1.022	5.988	50.12	78.35
517	1.03	6.338	52.24	81.91
518	1.084	6.577	54.1	85.48
519	1.086	6.772	55.93	87.74
520	1.116	6.856	57.24	89.94
521	1.124	6.924	57.73	90.99
522	1.125	6.907	58.55	91.65
523	1.137	6.919	58.56	92.15
524	1.101	6.911	58.19	91.51
525	1.092	6.867	57.4	90.14
526	1.075	6.722	56.61	89.45
527	1.049	6.609	54.83	87.77
528	1.018	6.403	53.32	85.75
529	1.012	6.262	51.82	83.43
530	0.984	6.026	50.53	80.43
531	0.967	5.853	49.08	77.69
532	0.951	5.67	47.09	74.81
533	0.921	5.482	45.1	71.69
534	0.898	5.235	42.86	68.77
535	0.851	5.028	41.33	65.9
536	0.799	4.768	39.59	62.8
537	0.764	4.574	37.83	59.37
538	0.751	4.41	36.48	56.76
539	0.733	4.208	35.22	54.18
540	0.696	4.033	33.66	51.03
541	0.663	3.852	32.39	48.77
542	0.625	3.654	31	46.42
543	0.597	3.49	29.88	44.28
544	0.561	3.318	28.59	41.93
545	0.545	3.15	26.82	39.88
546	0.527	3.034	25.27	37.92
547	0.507	2.871	24.34	36.24
548	0.494	2.742	23.31	34.92
549	0.486	2.597	22.07	33.69
550	0.47	2.505	21.2	32.01
551	0.456	2.42	20.32	31.06
552	0.456	2.331	19.6	30.21
553	0.444	2.24	18.76	29.17
554	0.429	2.164	18.21	27.83
555	0.431	2.089	17.86	26.82
556	0.435	2.029	17.48	26.06
557	0.418	1.956	16.89	24.99
558	0.404	1.894	16.33	24.41
559	0.385	1.867	15.81	23.59
560	0.371	1.812	15.45	23.21
561	0.373	1.725	14.74	22.19
562	0.351	1.672	14.36	21.37
563	0.363	1.635	14.07	21.15
564	0.348	1.579	13.68	20.31
565	0.352	1.538	13.17	19.39
566	0.345	1.481	12.93	18.71
567	0.335	1.431	12.49	17.77
568	0.327	1.391	12.03	17.18
569	0.329	1.347	11.74	16.83
570	0.332	1.292	11.41	16.08
571	0.329	1.264	10.98	15.51
572	0.319	1.221	10.51	14.89
573	0.311	1.185	10.09	14.3
574	0.309	1.143	9.574	13.58
575	0.307	1.085	9.385	13.11
576	0.304	1.047	8.935	12.72
577	0.319	1.003	8.609	12.1
578	0.315	0.97	8.403	11.66
579	0.304	0.927	7.938	11.13
580	0.303	0.898	7.53	10.96
581	0.301	0.881	7.422	10.54
582	0.3	0.858	7.143	10.11
583	0.304	0.828	6.866	9.782
584	0.308	0.794	6.694	9.578
585	0.312	0.768	6.487	9.237
586	0.324	0.751	6.408	9.035
587	0.314	0.765	6.426	8.737
588	0.32	0.743	6.314	8.43
589	0.316	0.72	6.077	8.139
590	0.32	0.702	5.914	7.81
591	0.312	0.674	5.746	7.592
592	0.294	0.662	5.551	7.381
593	0.296	0.62	5.375	6.981
594	0.272	0.595	5.224	6.676
595	0.262	0.591	5.17	6.572
596	0.246	0.566	5.142	6.367
597	0.242	0.535	4.847	6.11
598	0.241	0.513	4.568	6.031
599	0.251	0.5	4.337	5.8
600	0.245	0.479	4.286	5.427
601	0.226	0.47	4.012	5.325
602	0.212	0.447	3.975	5.301
603	0.211	0.444	3.84	5.019
604	0.207	0.426	3.648	4.873
605	0.196	0.419	3.468	4.675
606	0.186	0.403	3.178	4.366
607	0.177	0.378	3.036	4.242
608	0.167	0.354	3.043	4.124
609	0.168	0.343	2.938	3.861
610	0.162	0.334	2.842	3.731
611	0.156	0.318	2.698	3.4
612	0.148	0.306	2.606	3.307
613	0.138	0.298	2.567	3.243
614	0.127	0.278	2.34	3.099
615	0.118	0.257	2.263	2.818
616	0.113	0.241	2.031	2.677
617	0.11	0.22	1.948	2.571
618	0.101	0.203	1.984	2.325
619	0.095	0.193	1.902	2.097
620	0.095	0.179	1.676	2.037
621	0.085	0.167	1.569	1.895
622	0.084	0.158	1.574	1.72
623	0.078	0.152	1.506	1.582
624	0.076	0.144	1.319	1.447
625	0.075	0.141	1.311	1.456
626	0.066	0.126	1.236	1.383
627	0.063	0.116	1.199	1.289
628	0.055	0.111	1.067	1.271
629	0.05	0.108	1.049	1.185
630	0.05	0.101	0.986	1.108
631	0.054	0.098	0.929	0.973
632	0.058	0.095	0.884	0.956
633	0.055	0.092	0.83	0.89
634	0.055	0.086	0.852	0.864
635	0.058	0.09	0.882	0.989
636	0.052	0.097	0.902	0.963
637	0.051	0.102	0.868	0.984
638	0.058	0.101	0.959	0.962
639	0.055	0.097	1.026	1.019
640	0.056	0.105	1.047	0.999
641	0.051	0.111	1.011	0.993
642	0.049	0.113	0.979	1.083
643	0.063	0.109	0.98	1.061
644	0.068	0.113	1.002	1.142
645	0.074	0.115	1.095	1.075
646	0.068	0.118	1.141	1.051
647	0.068	0.125	1.088	1.103
648	0.071	0.126	1.165	1.11
649	0.07	0.129	1.198	1.165
650	0.073	0.129	1.209	1.125
651	0.085	0.128	1.144	1.129
652	0.087	0.135	1.149	1.123
653	0.084	0.132	1.148	1.164
654	0.085	0.13	1.124	1.237
655	0.081	0.122	1.125	1.216
656	0.076	0.121	1.142	1.248
657	0.071	0.118	1.137	1.192
658	0.068	0.117	1.052	1.255
659	0.068	0.115	0.972	1.197
660	0.081	0.114	0.989	1.214
661	0.074	0.116	1.013	1.184
662	0.067	0.112	1.075	1.165
663	0.062	0.11	1.08	1.145
664	0.059	0.112	1.069	1.104
665	0.053	0.103	1.099	1.121
666	0.06	0.11	1.015	1.065
667	0.06	0.108	1.033	1.031
668	0.059	0.101	1.106	1.072
669	0.058	0.1	0.938	1.168
670	0.053	0.088	0.982	1.121
671	0.053	0.084	0.921	1.003
672	0.054	0.087	1.028	0.923
673	0.051	0.086	0.916	0.993
674	0.047	0.084	0.904	0.922
675	0.045	0.085	0.873	0.943
676	0.049	0.086	0.765	0.841
677	0.047	0.078	0.732	0.856
678	0.049	0.078	0.749	0.833
679	0.051	0.075	0.732	0.822
680	0.049	0.074	0.703	0.836
681	0.047	0.067	0.668	0.806
682	0.044	0.075	0.596	0.76
683	0.041	0.075	0.645	0.669
684	0.043	0.074	0.662	0.585
685	0.046	0.072	0.62	0.711
686	0.048	0.075	0.638	0.684
687	0.05	0.07	0.613	0.72
688	0.054	0.065	0.584	0.718
689	0.051	0.063	0.583	0.765
690	0.047	0.061	0.568	0.737
691	0.043	0.062	0.578	0.617
692	0.052	0.057	0.512	0.617
693	0.05	0.062	0.461	0.577
694	0.046	0.064	0.553	0.605
695	0.042	0.068	0.524	0.623
696	0.042	0.071	0.581	0.576
697	0.043	0.068	0.476	0.6
698	0.042	0.063	0.547	0.581
699	0.044	0.06	0.566	0.542
700	0.039	0.062	0.633	0.522

## Sheet: Fig. 2g
λ / nm	0 min	30 min
319.5	-11420.4	2439.07
319.501	-11420.1	2438.44
319.502	-11418.2	2440.57
319.504	-11420	2439.07
319.505	-11417.9	2443.32
319.506	-11419.9	2444.32
319.507	-11418.1	2445.32
319.509	-11416.6	2444.32
319.51	-11417	2443.44
319.511	-11415.6	2445.44
319.512	-11416.5	2445.82
319.513	-11416.9	2447.57
319.515	-11415.5	2449.94
319.516	-11417.7	2448.57
319.517	-11416.6	2448.82
319.518	-11418.6	2449.32
319.52	-11419.9	2450.32
319.521	-11420.1	2451.07
319.522	-11421.1	2449.19
319.523	-11421.2	2449.07
319.524	-11422.7	2449.69
319.526	-11422.2	2448.69
319.527	-11422.4	2447.94
319.528	-11422	2448.44
319.529	-11424.4	2448.82
319.531	-11423.4	2448.82
319.532	-11421.5	2448.32
319.533	-11422.6	2450.69
319.534	-11422.2	2449.07
319.535	-11423.2	2451.07
319.537	-11422	2449.44
319.538	-11421.7	2449.57
319.539	-11421.7	2447.82
319.54	-11422.1	2449.07
319.542	-11421.9	2450.32
319.543	-11422.2	2447.82
319.544	-11422.2	2449.94
319.545	-11424	2448.94
319.546	-11421.9	2451.19
319.548	-11420.7	2450.57
319.549	-11420.6	2448.57
319.55	-11420.5	2449.82
319.551	-11422.9	2450.57
319.553	-11420.4	2449.82
319.554	-11421.4	2449.82
319.555	-11421.7	2452.19
319.556	-11421.5	2450.69
319.557	-11420.9	2450.07
319.559	-11420.9	2454.19
319.56	-11420.7	2451.32
319.561	-11420.6	2453.94
319.562	-11421.9	2453.19
319.563	-11420.4	2451.94
319.565	-11419.9	2454.44
319.566	-11421.4	2454.07
319.567	-11419.1	2453.94
319.568	-11421.5	2451.57
319.57	-11419.9	2452.19
319.571	-11422.2	2452.82
319.572	-11420.9	2454.07
319.573	-11421.2	2453.94
319.574	-11421.4	2454.19
319.576	-11422.4	2455.82
319.577	-11421.6	2456.07
319.578	-11421.4	2456.69
319.579	-11421.4	2454.19
319.581	-11420.4	2452.57
319.582	-11419.9	2454.07
319.583	-11421.5	2452.44
319.584	-11419.1	2452.69
319.585	-11419.9	2451.82
319.587	-11419	2451.32
319.588	-11417.9	2451.69
319.589	-11416.5	2453.07
319.59	-11417.6	2450.94
319.592	-11419.7	2450.07
319.593	-11421.1	2450.19
319.594	-11420.1	2450.94
319.595	-11420.1	2451.19
319.596	-11423.2	2448.07
319.598	-11420.4	2451.19
319.599	-11421.5	2449.57
319.6	-11421.7	2448.94
319.601	-11421.1	2449.19
319.603	-11420.6	2447.69
319.604	-11422.7	2446.94
319.605	-11422	2449.32
319.606	-11423.2	2446.32
319.607	-11424	2447.57
319.609	-11425.7	2447.82
319.61	-11425.2	2448.32
319.611	-11424.9	2447.69
319.612	-11426.9	2447.19
319.614	-11426.6	2446.57
319.615	-11427	2446.94
319.616	-11427.5	2445.07
319.617	-11428.2	2446.94
319.618	-11427.2	2446.69
319.62	-11428.9	2445.82
319.621	-11428.1	2445.69
319.622	-11428.7	2444.94
319.623	-11429.6	2443.07
319.625	-11429.2	2444.07
319.626	-11428.2	2442.07
319.627	-11428.5	2441.82
319.628	-11429.6	2442.19
319.629	-11427.7	2441.32
319.631	-11426.9	2441.57
319.632	-11428.4	2441.32
319.633	-11425.4	2441.07
319.634	-11426	2442.69
319.636	-11426.5	2441.32
319.637	-11426.7	2439.44
319.638	-11425.9	2438.69
319.639	-11426.7	2439.69
319.64	-11425.6	2439.57
319.642	-11425.5	2438.07
319.643	-11424.9	2436.19
319.644	-11424.1	2435.32
319.645	-11423.7	2433.44
319.647	-11425.1	2432.32
319.648	-11421.6	2434.32
319.649	-11424.5	2430.07
319.65	-11424	2429.19
319.651	-11424.7	2427.19
319.653	-11425.2	2426.57
319.654	-11423	2427.32
319.655	-11424.9	2426.82
319.656	-11424.6	2421.94
319.658	-11423.7	2426.19
319.659	-11424.4	2425.44
319.66	-11424.7	2423.19
319.661	-11423.6	2424.07
319.662	-11425.4	2422.57
319.664	-11426	2422.57
319.665	-11425.9	2424.44
319.666	-11427.1	2424.57
319.667	-11426.5	2426.19
319.668	-11427.2	2427.19
319.67	-11427.2	2429.32
319.671	-11426.7	2426.82
319.672	-11429.4	2429.44
319.673	-11428.5	2429.19
319.675	-11429.7	2428.57
319.676	-11429.5	2429.82
319.677	-11428.9	2431.07
319.678	-11431.5	2431.07
319.679	-11429.5	2429.57
319.681	-11429.5	2431.32
319.682	-11431.6	2432.57
319.683	-11429.9	2432.07
319.684	-11428.1	2432.32
319.686	-11432.2	2432.19
319.687	-11431.5	2432.07
319.688	-11428.6	2434.94
319.689	-11431.7	2433.07
319.69	-11431.6	2433.32
319.692	-11430.4	2434.57
319.693	-11430.5	2434.44
319.694	-11430.4	2435.82
319.695	-11432.9	2435.94
319.697	-11431.4	2435.69
319.698	-11432.5	2433.94
319.699	-11433	2434.44
319.7	-11433.5	2434.32
319.701	-11433.2	2435.94
319.703	-11434	2436.19
319.704	-11434.5	2436.69
319.705	-11432.6	2436.19
319.706	-11434.9	2438.82
319.708	-11435	2438.94
319.709	-11436.7	2438.32
319.71	-11435.4	2435.94
319.711	-11436.5	2439.57
319.712	-11437.2	2438.07
319.714	-11437.4	2440.19
319.715	-11438	2440.07
319.716	-11439.4	2438.32
319.717	-11437.6	2441.44
319.719	-11439.5	2443.32
319.72	-11437.9	2441.32
319.721	-11437.6	2442.07
319.722	-11438.5	2444.57
319.723	-11438.1	2439.82
319.725	-11438.1	2441.44
319.726	-11439.7	2440.19
319.727	-11439.7	2440.32
319.728	-11438.5	2439.69
319.73	-11436.9	2439.19
319.731	-11437.1	2438.44
319.732	-11437	2437.32
319.733	-11436.1	2437.69
319.734	-11436.7	2438.57
319.736	-11436.4	2438.94
319.737	-11435.5	2438.07
319.738	-11435.4	2438.82
319.739	-11435.1	2439.69
319.741	-11433.5	2441.94
319.742	-11434.5	2441.19
319.743	-11432.5	2442.32
319.744	-11432.1	2440.19
319.745	-11430.7	2440.44
319.747	-11430	2440.32
319.748	-11428.9	2444.82
319.749	-11429	2445.07
319.75	-11426.9	2443.32
319.752	-11429.6	2442.94
319.753	-11426.5	2440.69
319.754	-11429.4	2442.57
319.755	-11427.1	2444.44
319.756	-11429.9	2441.69
319.758	-11427.6	2442.32
319.759	-11429.4	2441.82
319.76	-11431	2443.57
319.761	-11430	2444.57
319.763	-11432.4	2442.94
319.764	-11432.2	2443.32
319.765	-11434.6	2445.19
319.766	-11435	2444.19
319.767	-11435.7	2442.57
319.769	-11437	2441.82
319.77	-11437	2442.82
319.771	-11438.7	2443.32
319.772	-11438.1	2440.57
319.774	-11439.9	2439.94
319.775	-11439.6	2440.57
319.776	-11439.5	2438.44
319.777	-11440.5	2436.94
319.778	-11440.4	2437.57
319.78	-11441.6	2436.94
319.781	-11440.9	2436.44
319.782	-11443	2435.32
319.783	-11443	2433.82
319.784	-11444.2	2434.69
319.786	-11443.6	2432.82
319.787	-11443.7	2432.57
319.788	-11442.4	2432.44
319.789	-11444	2430.82
319.791	-11442.4	2431.32
319.792	-11444.4	2430.82
319.793	-11442.7	2431.07
319.794	-11443.5	2433.07
319.795	-11443	2430.94
319.797	-11444.5	2429.82
319.798	-11444.1	2431.44
319.799	-11443.6	2431.44
319.8	-11443.6	2430.94
319.802	-11445.2	2431.19
319.803	-11447.1	2429.19
319.804	-11446	2430.57
319.805	-11446.4	2431.69
319.806	-11446.5	2429.69
319.808	-11445.9	2430.69
319.809	-11446.7	2433.32
319.81	-11447.1	2431.44
319.811	-11449.6	2432.19
319.813	-11450.2	2431.94
319.814	-11449.4	2432.57
319.815	-11449.5	2431.44
319.816	-11451	2431.57
319.817	-11448.9	2431.32
319.819	-11449.6	2431.44
319.82	-11447.7	2431.19
319.821	-11447	2431.19
319.822	-11448.4	2429.57
319.824	-11447.9	2429.94
319.825	-11448	2431.07
319.826	-11449.5	2428.32
319.827	-11448.6	2431.82
319.828	-11447.9	2432.57
319.83	-11449.4	2430.57
319.831	-11448.1	2431.19
319.832	-11447.4	2431.07
319.833	-11447.7	2428.94
319.835	-11447.9	2428.94
319.836	-11445.9	2428.44
319.837	-11447	2427.82
319.838	-11445.9	2427.07
319.839	-11446.1	2426.44
319.841	-11443.1	2424.69
319.842	-11445.2	2424.32
319.843	-11444	2420.69
319.844	-11443	2421.82
319.846	-11443.5	2420.57
319.847	-11443.7	2417.69
319.848	-11444.1	2418.44
319.849	-11444.6	2418.07
319.85	-11442.4	2417.32
319.852	-11445.1	2414.82
319.853	-11444.4	2413.82
319.854	-11444.1	2414.07
319.855	-11445.6	2412.57
319.857	-11446.2	2410.57
319.858	-11449.5	2411.07
319.859	-11448.6	2409.82
319.86	-11451.7	2409.69
319.861	-11451.6	2412.44
319.863	-11453.1	2409.94
319.864	-11454.1	2413.07
319.865	-11455.5	2411.07
319.866	-11458.7	2410.44
319.868	-11457.9	2410.94
319.869	-11457.1	2413.07
319.87	-11460.1	2413.07
319.871	-11459.9	2410.94
319.872	-11461.9	2413.94
319.874	-11463.1	2412.57
319.875	-11463.4	2412.69
319.876	-11464.4	2412.82
319.877	-11464.2	2412.32
319.879	-11465.4	2411.94
319.88	-11468.4	2411.82
319.881	-11466.6	2411.57
319.882	-11470.2	2410.82
319.883	-11470	2408.44
319.885	-11470.4	2409.82
319.886	-11471.4	2407.57
319.887	-11474.4	2408.69
319.888	-11474	2410.44
319.889	-11475.9	2407.94
319.891	-11475.7	2408.82
319.892	-11476.2	2407.69
319.893	-11477.6	2407.32
319.894	-11477	2408.82
319.896	-11478	2406.57
319.897	-11480.5	2405.94
319.898	-11479.5	2407.82
319.899	-11480	2405.07
319.9	-11480.5	2405.07
319.902	-11481.5	2403.82
319.903	-11482.9	2404.82
319.904	-11483.5	2407.69
319.905	-11485.1	2404.07
319.907	-11484.9	2403.69
319.908	-11486	2403.07
319.909	-11489.5	2399.57
319.91	-11489	2398.57
319.911	-11490.4	2399.94
319.913	-11491.4	2398.82
319.914	-11492.5	2398.44
319.915	-11492.7	2395.07
319.916	-11492.9	2395.94
319.918	-11495.1	2394.07
319.919	-11497.1	2392.44
319.92	-11496.9	2391.82
319.921	-11496.7	2393.69
319.922	-11500.6	2392.19
319.924	-11498.9	2390.94
319.925	-11501.2	2388.07
319.926	-11501.1	2386.32
319.927	-11500.7	2387.82
319.929	-11503.4	2383.82
319.93	-11503.1	2383.82
319.931	-11504.2	2382.57
319.932	-11505	2379.82
319.933	-11505.6	2377.57
319.935	-11507	2376.44
319.936	-11509	2372.57
319.937	-11509.6	2371.32
319.938	-11510.5	2369.82
319.94	-11513.1	2365.94
319.941	-11512.5	2368.57
319.942	-11514.1	2364.82
319.943	-11516.5	2363.32
319.944	-11517.1	2360.82
319.946	-11518.6	2356.57
319.947	-11520.2	2353.19
319.948	-11521.2	2355.82
319.949	-11525	2349.82
319.951	-11524	2348.57
319.952	-11526	2348.07
319.953	-11527.1	2344.32
319.954	-11529.7	2343.69
319.955	-11530.4	2343.44
319.957	-11531.6	2338.94
319.958	-11532.6	2339.07
319.959	-11533.1	2335.94
319.96	-11533.5	2337.07
319.962	-11536.7	2333.69
319.963	-11538.1	2331.07
319.964	-11537.6	2331.19
319.965	-11540.2	2331.82
319.966	-11540.1	2329.32
319.968	-11539.7	2327.19
319.969	-11542.5	2325.94
319.97	-11542.4	2324.19
319.971	-11543.6	2325.44
319.973	-11543.1	2322.57
319.974	-11544.2	2323.07
319.975	-11545.6	2322.32
319.976	-11546.5	2320.44
319.977	-11547.7	2321.19
319.979	-11549.2	2320.32
319.98	-11550.1	2317.69
319.981	-11550.4	2318.19
319.982	-11552.5	2318.19
319.984	-11554.7	2314.94
319.985	-11555.6	2317.44
319.986	-11558.2	2314.32
319.987	-11559.6	2312.07
319.988	-11560.4	2310.69
319.99	-11562.4	2309.44
319.991	-11563.9	2306.19
319.992	-11567	2306.94
319.993	-11567.2	2303.82
319.995	-11568.1	2301.44
319.996	-11571.4	2300.32
319.997	-11572	2296.82
319.998	-11573	2296.32
319.999	-11574.6	2293.94
320.001	-11577.2	2293.69
320.002	-11577.9	2291.19
320.003	-11578.5	2290.57
320.004	-11579.2	2290.82
320.005	-11581	2288.07
320.007	-11581.6	2286.57
320.008	-11582	2283.69
320.009	-11582.7	2285.32
320.01	-11586.1	2281.94
320.012	-11583.9	2278.69
320.013	-11587.7	2277.19
320.014	-11588.5	2276.19
320.015	-11589.6	2272.07
320.016	-11592.1	2269.57
320.018	-11589.4	2269.32
320.019	-11592.1	2265.69
320.02	-11592	2263.57
320.021	-11593.2	2263.57
320.023	-11595.4	2261.94
320.024	-11594.1	2261.57
320.025	-11593.7	2262.69
320.026	-11596	2260.32
320.027	-11594.6	2260.94
320.029	-11596.4	2258.69
320.03	-11597	2257.44
320.031	-11595.6	2259.19
320.032	-11594.1	2257.94
320.034	-11594.7	2256.44
320.035	-11594	2257.94
320.036	-11594.7	2255.57
320.037	-11592.7	2256.57
320.038	-11592.9	2257.57
320.04	-11590.6	2256.19
320.041	-11590.1	2257.69
320.042	-11588.1	2256.19
320.043	-11589	2253.32
320.045	-11586.2	2256.07
320.046	-11582.6	2252.69
320.047	-11581.9	2252.82
320.048	-11578.5	2252.94
320.049	-11577	2250.94
320.051	-11572.4	2254.07
320.052	-11571.6	2250.82
320.053	-11569.1	2250.07
320.054	-11567.4	2250.44
320.056	-11563.4	2251.07
320.057	-11562.7	2250.19
320.058	-11558.1	2254.32
320.059	-11557.2	2255.44
320.06	-11552.7	2256.07
320.062	-11550.9	2257.69
320.063	-11549	2257.19
320.064	-11545.9	2261.19
320.065	-11540.1	2264.32
320.067	-11537.5	2264.69
320.068	-11534.2	2269.32
320.069	-11530	2271.19
320.07	-11525.2	2276.69
320.071	-11520.7	2280.32
320.073	-11516.2	2283.07
320.074	-11512.6	2287.32
320.075	-11509.6	2289.44
320.076	-11502.6	2292.69
320.078	-11499.6	2298.19
320.079	-11493.7	2303.19
320.08	-11489.2	2304.32
320.081	-11483.2	2308.69
320.082	-11478	2314.07
320.084	-11473	2315.69
320.085	-11467.9	2322.07
320.086	-11462.4	2325.94
320.087	-11459.9	2330.44
320.089	-11452.7	2335.32
320.09	-11448.6	2340.19
320.091	-11441.5	2344.44
320.092	-11438.1	2348.07
320.093	-11432.6	2352.19
320.095	-11426.2	2359.44
320.096	-11419.5	2364.69
320.097	-11414.9	2368.19
320.098	-11408	2374.44
320.1	-11405.2	2380.57
320.101	-11396.5	2386.44
320.102	-11393.4	2392.94
320.103	-11387.5	2397.94
320.104	-11380.7	2404.19
320.106	-11377.4	2410.19
320.107	-11369	2417.07
320.108	-11364.2	2425.94
320.109	-11359.4	2429.32
320.111	-11353.4	2436.69
320.112	-11348.4	2445.19
320.113	-11345	2449.57
320.114	-11338.1	2455.82
320.115	-11333.6	2462.07
320.117	-11330.5	2469.32
320.118	-11325.5	2474.94
320.119	-11323.4	2478.94
320.12	-11316	2484.32
320.121	-11312.7	2491.07
320.123	-11309.2	2497.82
320.124	-11307.4	2503.44
320.125	-11301.1	2509.19
320.126	-11300.7	2513.69
320.128	-11295	2521.57
320.129	-11293.2	2524.69
320.13	-11288.6	2531.32
320.131	-11282	2539.19
320.132	-11282.5	2542.82
320.134	-11279	2548.82
320.135	-11275.4	2554.94
320.136	-11271.7	2559.19
320.137	-11266.2	2564.69
320.139	-11266.6	2571.44
320.14	-11265.5	2573.32
320.141	-11263.2	2578.44
320.142	-11259.2	2581.32
320.143	-11259	2585.44
320.145	-11256.4	2589.69
320.146	-11257.6	2594.07
320.147	-11255.6	2597.57
320.148	-11252.7	2599.82
320.15	-11251.9	2601.94
320.151	-11252.2	2604.69
320.152	-11249.9	2608.19
320.153	-11248.6	2611.19
320.154	-11245.6	2613.82
320.156	-11245.4	2615.44
320.157	-11246.5	2616.94
320.158	-11246.5	2621.94
320.159	-11246.7	2622.57
320.161	-11244.2	2624.69
320.162	-11246.9	2626.69
320.163	-11246.1	2628.57
320.164	-11245.4	2632.19
320.165	-11245	2631.44
320.167	-11246.4	2636.07
320.168	-11246.1	2636.44
320.169	-11247	2636.69
320.17	-11246.4	2636.19
320.172	-11247.7	2639.82
320.173	-11246.6	2639.44
320.174	-11245.1	2641.32
320.175	-11244.4	2641.94
320.176	-11245.1	2641.32
320.178	-11244.6	2642.19
320.179	-11244.1	2642.82
320.18	-11242.7	2642.07
320.181	-11243.1	2642.69
320.183	-11240.9	2641.94
320.184	-11241.4	2640.32
320.185	-11238.6	2641.44
320.186	-11240.7	2640.19
320.187	-11240.2	2642.19
320.189	-11242.4	2641.82
320.19	-11241.5	2642.32
320.191	-11242.4	2643.69
320.192	-11241.6	2642.44
320.194	-11243.4	2642.44
320.195	-11245	2640.94
320.196	-11247.9	2641.32
320.197	-11247.4	2642.32
320.198	-11250.2	2642.69
320.2	-11248.6	2642.19
320.201	-11251.7	2641.69
320.202	-11253.6	2640.07
320.203	-11254.5	2639.82
320.205	-11252.4	2641.44
320.206	-11255.9	2640.69
320.207	-11259	2639.94
320.208	-11257.4	2638.69
320.209	-11258.6	2639.07
320.211	-11258.1	2637.19
320.212	-11259.4	2636.19
320.213	-11259.5	2634.57
320.214	-11259	2634.32
320.216	-11262	2634.94
320.217	-11262.9	2632.19
320.218	-11263.4	2631.94
320.219	-11263.9	2627.94
320.22	-11265.2	2627.69
320.222	-11268.6	2625.32
320.223	-11272.2	2621.94
320.224	-11270	2621.44
320.225	-11275.1	2620.57
320.226	-11276	2615.69
320.228	-11278	2613.69
320.229	-11281	2613.07
320.23	-11281.5	2610.07
320.231	-11282.1	2611.44
320.233	-11285.5	2609.44
320.234	-11286.5	2608.57
320.235	-11289	2608.94
320.236	-11289.2	2607.44
320.237	-11292.6	2605.19
320.239	-11294.4	2603.44
320.24	-11294.7	2602.94
320.241	-11295	2600.57
320.242	-11295.9	2596.19
320.244	-11297.7	2595.44
320.245	-11297.7	2595.57
320.246	-11300.2	2590.57
320.247	-11302.1	2588.82
320.248	-11303.4	2587.19
320.25	-11302	2583.19
320.251	-11303.1	2580.94
320.252	-11305.1	2581.44
320.253	-11306.7	2579.44
320.255	-11307.4	2576.07
320.256	-11308.1	2575.07
320.257	-11309.2	2573.07
320.258	-11311.2	2570.69
320.259	-11313	2568.94
320.261	-11312.2	2564.82
320.262	-11312.7	2562.44
320.263	-11315.7	2558.82
320.264	-11314.2	2556.69
320.266	-11315.1	2556.32
320.267	-11316.6	2553.44
320.268	-11316.4	2552.82
320.269	-11317.4	2549.57
320.27	-11321.2	2547.94
320.272	-11319.2	2545.57
320.273	-11322.5	2543.82
320.274	-11323.4	2541.19
320.275	-11323	2538.82
320.277	-11324.1	2536.19
320.278	-11324.4	2535.32
320.279	-11327.4	2532.07
320.28	-11326.1	2529.32
320.281	-11327.1	2529.69
320.283	-11329.2	2526.19
320.284	-11330.9	2523.94
320.285	-11333.1	2521.82
320.286	-11334.5	2519.32
320.288	-11335.7	2519.07
320.289	-11339.2	2519.69
320.29	-11339.5	2515.69
320.291	-11340.7	2516.19
320.292	-11343	2516.82
320.294	-11344	2515.57
320.295	-11346.4	2513.82
320.296	-11348.7	2513.94
320.297	-11348.5	2513.82
320.299	-11350	2514.57
320.3	-11351.9	2513.82
320.301	-11354.5	2512.69
320.302	-11355.5	2509.82
320.303	-11357.6	2509.44
320.305	-11356.6	2512.07
320.306	-11358.6	2512.82
320.307	-11360.2	2512.32
320.308	-11361.2	2510.44
320.31	-11365.6	2509.44
320.311	-11366.7	2509.44
320.312	-11366.7	2508.57
320.313	-11367.1	2508.07
320.314	-11369	2508.57
320.316	-11368.6	2505.94
320.317	-11370.2	2504.19
320.318	-11370.4	2505.69
320.319	-11372.2	2502.69
320.321	-11374.1	2502.82
320.322	-11373.7	2503.32
320.323	-11374.9	2502.07
320.324	-11374.6	2500.44
320.325	-11375	2500.44
320.327	-11375	2498.07
320.328	-11376.7	2497.07
320.329	-11376.2	2495.82
320.33	-11377.2	2495.44
320.332	-11374.9	2495.94
320.333	-11375.9	2495.94
320.334	-11378.5	2494.57
320.335	-11377.7	2492.44
320.336	-11376.5	2493.32
320.338	-11376.6	2493.07
320.339	-11379.2	2491.32
320.34	-11381.4	2489.82
320.341	-11381.9	2491.19
320.342	-11381.7	2489.57
320.344	-11382.7	2488.19
320.345	-11383.2	2488.57
320.346	-11383.4	2489.32
320.347	-11382.4	2489.44
320.349	-11383	2488.07
320.35	-11383.6	2488.69
320.351	-11382	2488.19
320.352	-11384	2489.69
320.353	-11385	2487.07
320.355	-11384.5	2485.32
320.356	-11384.6	2487.07
320.357	-11385.4	2487.82
320.358	-11386.7	2489.07
320.36	-11386.2	2488.57
320.361	-11385.1	2489.19
320.362	-11386.4	2490.19
320.363	-11385.9	2490.19
320.364	-11388.4	2492.57
320.366	-11387.1	2491.44
320.367	-11386.4	2490.69
320.368	-11385.5	2489.07
320.369	-11384.1	2491.07
320.371	-11386.2	2489.94
320.372	-11386.7	2489.44
320.373	-11387.4	2488.94
320.374	-11385.1	2492.44
320.375	-11386.2	2490.19
320.377	-11389.5	2491.07
320.378	-11388.2	2490.69
320.379	-11388.9	2488.07
320.38	-11391.1	2489.94
320.382	-11392.6	2491.07
320.383	-11393.6	2489.94
320.384	-11393.7	2492.07
320.385	-11394.6	2490.44
320.386	-11397.7	2491.07
320.388	-11395	2490.19
320.389	-11397.1	2494.19
320.39	-11398.6	2492.07
320.391	-11396.7	2491.32
320.393	-11396.5	2491.69
320.394	-11398.1	2488.69
320.395	-11397.7	2491.69
320.396	-11398.7	2490.44
320.397	-11396.5	2489.44
320.399	-11396.2	2490.94
320.4	-11395.7	2488.07
320.401	-11396.7	2490.32
320.402	-11395.9	2492.07
320.404	-11397.5	2491.82
320.405	-11397.7	2491.57
320.406	-11399.5	2491.44
320.407	-11399.7	2489.94
320.408	-11400.7	2491.19
320.41	-11401.1	2490.82
320.411	-11402	2489.94
320.412	-11400.6	2491.57
320.413	-11400.9	2488.57
320.415	-11402.6	2489.19
320.416	-11402.4	2487.82
320.417	-11403.2	2485.44
320.418	-11404.2	2486.82
320.419	-11405.5	2486.94
320.421	-11405.2	2486.19
320.422	-11405.5	2486.69
320.423	-11404.7	2486.19
320.424	-11404.5	2484.82
320.426	-11404.1	2486.94
320.427	-11405.9	2484.44
320.428	-11404.7	2487.07
320.429	-11405	2485.69
320.43	-11407.1	2481.57
320.432	-11406.5	2482.69
320.433	-11407.6	2483.07
320.434	-11408.4	2482.07
320.435	-11408.7	2481.44
320.437	-11410.9	2480.69
320.438	-11411.4	2480.07
320.439	-11409.5	2480.32
320.44	-11411.2	2478.32
320.441	-11410.1	2478.44
320.443	-11411.7	2477.19
320.444	-11411.2	2478.32
320.445	-11411.7	2478.82
320.446	-11413.9	2477.32
320.447	-11413.6	2477.07
320.449	-11413.6	2478.07
320.45	-11412.6	2476.94
320.451	-11413.4	2478.94
320.452	-11412.1	2478.69
320.454	-11414.1	2478.07
320.455	-11414.2	2479.94
320.456	-11413	2479.07
320.457	-11412.9	2478.57
320.458	-11413.4	2479.94
320.46	-11414.1	2478.07
320.461	-11412.7	2479.07
320.462	-11411	2479.32
320.463	-11412.2	2477.07
320.465	-11410.7	2478.32
320.466	-11409.5	2478.57
320.467	-11408.2	2477.69
320.468	-11407	2480.57
320.469	-11407.7	2479.57
320.471	-11407	2478.69
320.472	-11406.6	2477.82
320.473	-11407	2476.19
320.474	-11405.6	2475.94
320.476	-11407.2	2477.69
320.477	-11405.7	2474.69
320.478	-11402.9	2474.94
320.479	-11404.7	2474.19
320.48	-11402.2	2473.19
320.482	-11404.1	2470.82
320.483	-11403.4	2472.32
320.484	-11401.4	2472.32
320.485	-11402.7	2469.82
320.487	-11401.6	2469.44
320.488	-11402.2	2472.44
320.489	-11400.4	2469.69
320.49	-11402.9	2469.07
320.491	-11402	2470.32
320.493	-11402.7	2471.82
320.494	-11402.7	2468.82
320.495	-11403.6	2469.69
320.496	-11405.9	2467.94
320.498	-11404	2470.44
320.499	-11406.6	2469.32
320.5	-11408.2	2468.19
320.501	-11406.6	2470.57
320.502	-11408.9	2470.07
320.504	-11407.9	2470.19
320.505	-11409.5	2471.07
320.506	-11408.9	2472.44
320.507	-11408.1	2471.44
320.509	-11409.1	2471.69
320.51	-11409.1	2470.69
320.511	-11407.4	2471.07
320.512	-11406.4	2471.32
320.513	-11407.6	2468.94
320.515	-11404.4	2470.94
320.516	-11405.1	2469.82
320.517	-11404.1	2467.69
320.518	-11404.2	2468.57
320.52	-11405.1	2467.94
320.521	-11404.7	2468.07
320.522	-11402.1	2468.82
320.523	-11403.9	2466.82
320.524	-11404.5	2466.32
320.526	-11403.9	2467.07
320.527	-11404.7	2465.19
320.528	-11404.4	2466.44
320.529	-11404.9	2466.44
320.531	-11403.5	2465.82
320.532	-11405.9	2465.44
320.533	-11405	2463.32
320.534	-11405.7	2467.07
320.535	-11405.7	2466.19
320.537	-11406.6	2464.44
320.538	-11407.2	2465.19
320.539	-11405.4	2463.69
320.54	-11407.7	2463.19
320.542	-11405.4	2464.69
320.543	-11409	2464.44
320.544	-11408.4	2462.19
320.545	-11408.4	2463.44
320.546	-11408.9	2462.94
320.548	-11409.5	2460.32
320.549	-11410.2	2460.82
320.55	-11411.5	2462.82
320.551	-11410.9	2461.44
320.553	-11411.2	2461.44
320.554	-11414	2458.94
320.555	-11412.9	2460.44
320.556	-11414.2	2460.82
320.557	-11413.7	2458.94
320.559	-11412.1	2460.82
320.56	-11416	2459.82
320.561	-11418.5	2459.07
320.562	-11419	2458.69
320.563	-11418.9	2458.44
320.565	-11419.4	2458.94
320.566	-11419.5	2458.82
320.567	-11419.5	2458.94
320.568	-11420.9	2458.19
320.57	-11422.1	2459.69
320.571	-11421.5	2461.57
320.572	-11422.1	2460.69
320.573	-11422	2459.82
320.574	-11420.5	2462.82
320.576	-11421.2	2463.57
320.577	-11422	2462.94
320.578	-11420.2	2464.19
320.579	-11421.6	2464.19
320.581	-11420.2	2463.32
320.582	-11421.9	2465.32
320.583	-11419.7	2466.44
320.584	-11420.4	2465.82
320.585	-11421.2	2468.44
320.587	-11419.5	2466.44
320.588	-11419	2466.32
320.589	-11418.9	2467.69
320.59	-11419.5	2464.94
320.592	-11418.1	2466.44
320.593	-11417.5	2467.94
320.594	-11417.2	2465.57
320.595	-11416.7	2468.32
320.596	-11419.1	2467.19
320.598	-11416	2468.19
320.599	-11416.9	2467.19
320.6	-11416.2	2466.82
320.601	-11416.6	2467.32
320.603	-11413.9	2466.19
320.604	-11415.2	2465.19
320.605	-11412.7	2463.07
320.606	-11414.7	2462.69
320.607	-11415.1	2462.82
320.609	-11413.5	2462.32
320.61	-11413.1	2460.82
320.611	-11412.9	2461.32
320.612	-11414.4	2458.57
320.614	-11414.6	2459.07
320.615	-11412.6	2459.19
320.616	-11415.5	2459.94
320.617	-11414.4	2458.07
320.618	-11412.5	2458.57
320.62	-11414.2	2460.19
320.621	-11413	2460.07
320.622	-11409.9	2462.32
320.623	-11412.1	2462.07
320.625	-11411.1	2461.44
320.626	-11409.5	2461.32
320.627	-11410	2462.07
320.628	-11407.9	2463.32
320.629	-11408	2462.94
320.631	-11406.7	2465.07
320.632	-11406	2462.94
320.633	-11405.7	2462.44
320.634	-11402.6	2462.69
320.636	-11402.7	2463.07
320.637	-11400.6	2459.19
320.638	-11401	2460.19
320.639	-11400.7	2457.32
320.64	-11401.2	2458.07
320.642	-11399.1	2460.94
320.643	-11399.6	2455.07
320.644	-11398.1	2458.19
320.645	-11398.6	2459.19
320.647	-11399	2456.32
320.648	-11397.6	2459.94
320.649	-11398.6	2456.32
320.65	-11399.4	2454.69
320.651	-11398.7	2459.32
320.653	-11400.4	2456.44
320.654	-11398.2	2455.19
320.655	-11399.4	2453.94
320.656	-11399.5	2454.44
320.658	-11400.1	2454.32
320.659	-11400	2453.82
320.66	-11400.4	2454.19
320.661	-11401.7	2453.19
320.662	-11399.1	2452.69
320.664	-11402.1	2451.44
320.665	-11401	2452.19
320.666	-11402.6	2451.44
320.667	-11402.9	2450.82
320.668	-11401.5	2453.07
320.67	-11403.6	2451.57
320.671	-11403.4	2451.07
320.672	-11402.4	2452.94
320.673	-11405	2451.44
320.675	-11404.2	2452.57
320.676	-11404.2	2449.44
320.677	-11405.1	2448.32
320.678	-11405.5	2448.57
320.679	-11404.2	2448.32
320.681	-11404.9	2449.57
320.682	-11404.6	2449.69
320.683	-11403.7	2450.19
320.684	-11403.4	2450.57
320.686	-11403.6	2449.07
320.687	-11405.1	2449.69
320.688	-11403.6	2452.57
320.689	-11404.9	2452.07
320.69	-11404.4	2451.32
320.692	-11404.7	2450.94
320.693	-11407.1	2450.82
320.694	-11406.2	2450.32
320.695	-11405.4	2451.32
320.697	-11405.7	2451.32
320.698	-11405	2447.57
320.699	-11406.7	2449.32
320.7	-11406.6	2450.32
320.701	-11406.7	2450.57
320.703	-11408.2	2450.07
320.704	-11407	2450.69
320.705	-11409.1	2448.94
320.706	-11409.4	2448.69
320.708	-11409	2451.07
320.709	-11411.9	2451.82
320.71	-11410.6	2450.32
320.711	-11411.2	2452.19
320.712	-11409.6	2452.07
320.714	-11413.7	2450.94
320.715	-11413.6	2452.94
320.716	-11413.1	2452.94
320.717	-11412.6	2455.57
320.719	-11413	2455.44
320.72	-11413.5	2452.69
320.721	-11413.6	2454.82
320.722	-11413.9	2456.94
320.723	-11413.1	2454.94
320.725	-11413.1	2456.19
320.726	-11413.1	2457.19
320.727	-11415.4	2457.82
320.728	-11412.9	2456.82
320.73	-11415.7	2455.32
320.731	-11415.9	2456.69
320.732	-11416.6	2458.07
320.733	-11418.2	2458.07
320.734	-11418.1	2457.32
320.736	-11417	2459.69
320.737	-11417.9	2457.44
320.738	-11417.7	2458.44
320.739	-11418.4	2458.57
320.741	-11418.6	2459.57
320.742	-11417.5	2458.32
320.743	-11416.7	2459.07
320.744	-11420	2459.69
320.745	-11418.4	2459.94
320.747	-11420.2	2460.32
320.748	-11416.9	2461.19
320.749	-11419.5	2459.94
320.75	-11417.9	2456.69
320.752	-11419.2	2458.94
320.753	-11420.2	2461.19
320.754	-11419.5	2460.94
320.755	-11419.6	2462.44
320.756	-11420.2	2460.32
320.758	-11418.5	2460.94
320.759	-11418	2460.82
320.76	-11414	2460.32
320.761	-11415.4	2463.44
320.763	-11414.9	2464.19
320.764	-11414.1	2464.44
320.765	-11412.7	2464.94
320.766	-11411.2	2465.07
320.767	-11409.2	2464.07
320.769	-11409.9	2467.44
320.77	-11410.1	2466.19
320.771	-11406.6	2466.44
320.772	-11407.5	2466.07
320.774	-11409.2	2465.19
320.775	-11405.4	2464.57
320.776	-11408	2467.19
320.777	-11405.9	2465.44
320.778	-11407.1	2466.19
320.78	-11404.9	2464.82
320.781	-11403.6	2467.19
320.782	-11405.1	2465.57
320.783	-11404.4	2465.94
320.784	-11402.4	2466.82
320.786	-11403.6	2466.69
320.787	-11403.7	2466.19
320.788	-11402.9	2468.69
320.789	-11401.2	2468.94
320.791	-11401.7	2466.69
320.792	-11402	2467.57
320.793	-11404.2	2466.19
320.794	-11402.4	2468.57
320.795	-11404.4	2469.69
320.797	-11404.9	2467.82
320.798	-11402.7	2465.82
320.799	-11404	2466.82
320.8	-11403.2	2463.69
320.802	-11402.2	2464.57
320.803	-11403.1	2464.32
320.804	-11402.7	2462.44
320.805	-11401.6	2462.94
320.806	-11402.2	2465.69
320.808	-11401.5	2465.32
320.809	-11403	2464.82
320.81	-11402.1	2465.57
320.811	-11403.2	2464.94
320.813	-11402	2463.44
320.814	-11403.9	2462.69
320.815	-11401.7	2465.44
320.816	-11401.1	2464.57
320.817	-11403.5	2465.44
320.819	-11401	2467.19
320.82	-11402.7	2463.44
320.821	-11400.6	2465.94
320.822	-11401.2	2465.94
320.824	-11401.5	2465.32
320.825	-11401.7	2466.69
320.826	-11402.4	2465.94
320.827	-11400.6	2466.19
320.828	-11400.1	2467.07
320.83	-11400.9	2466.94
320.831	-11400.9	2465.94
320.832	-11401.2	2468.19
320.833	-11401	2466.44
320.835	-11400.5	2468.32
320.836	-11402	2467.94
320.837	-11400.7	2468.44
320.838	-11399.1	2467.82
320.839	-11400.7	2466.44
320.841	-11399.7	2466.07
320.842	-11397.1	2468.44
320.843	-11401.1	2468.32
320.844	-11399	2466.32
320.846	-11398.5	2466.57
320.847	-11401.1	2465.44
320.848	-11399.9	2465.44
320.849	-11400.4	2464.19
320.85	-11400	2463.44
320.852	-11398.7	2463.32
320.853	-11401	2461.57
320.854	-11400.2	2462.69
320.855	-11398.5	2463.69
320.857	-11399.1	2463.07
320.858	-11400.9	2461.94
320.859	-11399.4	2460.69
320.86	-11399.7	2463.44
320.861	-11402.2	2463.57
320.863	-11399.9	2464.07
320.864	-11401.7	2463.07
320.865	-11399.4	2465.07
320.866	-11401.1	2464.82
320.868	-11400.1	2462.94
320.869	-11400.2	2464.07
320.87	-11399.6	2464.32
320.871	-11399	2462.94
320.872	-11399.6	2463.07
320.874	-11400.6	2464.82
320.875	-11399.7	2466.44
320.876	-11400.6	2465.07
320.877	-11401.9	2464.82
320.879	-11402.4	2467.07
320.88	-11401.7	2466.82
320.881	-11403.6	2464.82
320.882	-11402.7	2466.69
320.883	-11405.6	2465.94
320.885	-11404.1	2467.32
320.886	-11405.6	2468.82
320.887	-11407.4	2467.19
320.888	-11406.5	2469.69
320.889	-11408.6	2468.44
320.891	-11406.7	2469.82
320.892	-11409.2	2469.57
320.893	-11410	2468.82
320.894	-11407.4	2469.07
320.896	-11408.7	2469.94
320.897	-11408.4	2467.94
320.898	-11409.6	2470.69
320.899	-11411.2	2467.82
320.9	-11411	2468.82
320.902	-11412.5	2468.44
320.903	-11412.2	2466.57
320.904	-11412.1	2466.69
320.905	-11412.4	2466.32
320.907	-11413.1	2466.69
320.908	-11414.2	2465.69
320.909	-11413.9	2467.19
320.91	-11414.1	2466.94
320.911	-11412.7	2466.32
320.913	-11413	2469.19
320.914	-11412.4	2467.82
320.915	-11412.4	2468.07
320.916	-11413	2469.44
320.918	-11410.4	2469.19
320.919	-11410.7	2469.57
320.92	-11410.7	2470.07
320.921	-11410.4	2470.19
320.922	-11408.4	2470.69
320.924	-11407.9	2470.82
320.925	-11409	2467.57
320.926	-11405	2468.69
320.927	-11406.7	2467.82
320.929	-11408	2468.07
320.93	-11407.2	2465.44
320.931	-11406.2	2464.07
320.932	-11405.6	2465.44
320.933	-11404.9	2461.44
320.935	-11407.6	2459.94
320.936	-11404.6	2460.82
320.937	-11407	2457.57
320.938	-11405.4	2457.69
320.94	-11407	2456.57
320.941	-11405.9	2457.57
320.942	-11405.7	2456.57
320.943	-11406.2	2453.57
320.944	-11409	2454.19
320.946	-11408.5	2454.57
320.947	-11411.1	2453.57
320.948	-11409.2	2453.44
320.949	-11412.1	2455.07
320.951	-11411.2	2454.19
320.952	-11412.7	2454.32
320.953	-11415	2453.82
320.954	-11416.1	2450.19
320.955	-11415.2	2451.32
320.957	-11415.5	2450.32
320.958	-11415.6	2452.57
320.959	-11416.2	2451.57
320.96	-11417.1	2450.32
320.962	-11417	2450.07
320.963	-11418.1	2449.07
320.964	-11418.7	2450.07
320.965	-11418.9	2448.94
320.966	-11418.1	2448.94
320.968	-11417.4	2451.19
320.969	-11416.2	2450.19
320.97	-11416.7	2448.69
320.971	-11416.2	2448.69
320.973	-11417.9	2449.94
320.974	-11420.7	2448.82
320.975	-11419.9	2449.57
320.976	-11419.6	2448.82
320.977	-11420	2450.07
320.979	-11421.2	2448.94
320.98	-11425.2	2446.44
320.981	-11422.5	2446.19
320.982	-11423.9	2445.44
320.984	-11425.5	2444.07
320.985	-11426.2	2442.07
320.986	-11427.2	2445.82
320.987	-11427.4	2442.94
320.988	-11429.7	2443.94
320.99	-11428.4	2443.19
320.991	-11426.4	2442.07
320.992	-11427.7	2443.82
320.993	-11426.6	2444.57
320.995	-11428.7	2446.44
320.996	-11426.2	2447.69
320.997	-11427.9	2444.44
320.998	-11425.9	2444.44
320.999	-11425.6	2447.57
321.001	-11424.6	2445.07
321.002	-11421.7	2448.69
321.003	-11423	2448.32
321.004	-11422.2	2448.32
321.005	-11422.6	2448.19
321.007	-11423.6	2448.82
321.008	-11421.7	2449.69
321.009	-11419.6	2446.94
321.01	-11419.6	2448.69
321.012	-11420.6	2450.44
321.013	-11418.5	2449.82
321.014	-11418.7	2447.19
321.015	-11417.6	2449.32
321.016	-11418.2	2449.69
321.018	-11419.4	2451.32
321.019	-11416	2450.32
321.02	-11416	2451.69
321.021	-11418.2	2449.69
321.023	-11415.5	2450.94
321.024	-11416.6	2450.32
321.025	-11416.2	2450.07
321.026	-11417.1	2449.07
321.027	-11415.9	2448.94
321.029	-11414.1	2447.82
321.03	-11416.5	2447.07
321.031	-11416.2	2446.07
321.032	-11416.4	2447.07
321.034	-11414.5	2445.94
321.035	-11415.1	2446.32
321.036	-11415.1	2446.57
321.037	-11412.7	2444.69
321.038	-11412.6	2447.19
321.04	-11412.7	2448.19
321.041	-11414	2446.44
321.042	-11411.9	2449.69
321.043	-11411.9	2447.94
321.045	-11411.6	2449.07
321.046	-11410.4	2448.94
321.047	-11413	2447.57
321.048	-11411.6	2449.94
321.049	-11411.9	2450.82
321.051	-11410.7	2450.69
321.052	-11410.7	2452.94
321.053	-11410.7	2451.32
321.054	-11409	2452.19
321.056	-11410.7	2452.69
321.057	-11410.4	2453.19
321.058	-11410.4	2452.94
321.059	-11411.6	2454.32
321.06	-11412.6	2453.82
321.062	-11410.6	2453.44
321.063	-11411.4	2454.19
321.064	-11411.7	2452.19
321.065	-11410.6	2452.94
321.067	-11410.6	2453.19
321.068	-11408.7	2452.19
321.069	-11410	2453.44
321.07	-11410.1	2453.82
321.071	-11411.1	2454.94
321.073	-11410	2453.44
321.074	-11410.9	2451.44
321.075	-11408.7	2451.57
321.076	-11412	2452.32
321.078	-11410.9	2450.94
321.079	-11411.6	2452.69
321.08	-11412.6	2452.07
321.081	-11412.2	2450.07
321.082	-11413.4	2452.32
321.084	-11414.1	2452.44
321.085	-11415.7	2452.19
321.086	-11415.2	2453.07
321.087	-11416.1	2452.82
321.089	-11417.5	2452.69
321.09	-11419.1	2452.94
321.091	-11420.7	2452.82
321.092	-11419	2455.07
321.093	-11420.5	2454.32
321.095	-11418.7	2454.32
321.096	-11420.4	2454.07
321.097	-11421.6	2453.07
321.098	-11422.1	2455.32
321.1	-11423.2	2455.94
321.101	-11421.9	2454.82
321.102	-11422.2	2457.32
321.103	-11422.9	2457.69
321.104	-11423.2	2458.32
321.106	-11419.7	2460.57
321.107	-11421.1	2459.94
321.108	-11419.7	2461.44
321.109	-11420.5	2461.07
321.111	-11421.1	2458.19
321.112	-11420.1	2459.69
321.113	-11421.5	2458.69
321.114	-11421.4	2458.19
321.115	-11419.2	2459.82
321.117	-11420.2	2461.32
321.118	-11419.6	2461.07
321.119	-11419.5	2462.19
321.12	-11421.4	2462.69
321.121	-11418.6	2461.94
321.123	-11419.5	2463.44
321.124	-11420.9	2463.19
321.125	-11418.5	2464.19
321.126	-11419.7	2463.69
321.128	-11418.1	2464.19
321.129	-11419.2	2463.94
321.13	-11418.5	2462.57
321.131	-11417.5	2461.32
321.132	-11416.4	2462.44
321.134	-11418.9	2457.57
321.135	-11417.7	2456.94
321.136	-11418.7	2459.19
321.137	-11421.7	2456.07
321.139	-11419.4	2457.19
321.14	-11422.9	2453.82
321.141	-11420.1	2454.69
321.142	-11419.9	2454.94
321.143	-11419.6	2453.19
321.145	-11419.7	2453.82
321.146	-11419	2451.44
321.147	-11417.2	2450.94
321.148	-11416	2451.44
321.15	-11416	2448.82
321.151	-11415.9	2450.19
321.152	-11415.6	2450.07
321.153	-11413.1	2448.82
321.154	-11414.4	2449.57
321.156	-11413	2451.44
321.157	-11411.9	2450.69
321.158	-11411.4	2450.32
321.159	-11412.9	2450.07
321.161	-11411.1	2450.57
321.162	-11410.1	2449.82
321.163	-11408.7	2451.44
321.164	-11409	2451.19
321.165	-11405.9	2451.94
321.167	-11407	2448.32
321.168	-11405.1	2448.44
321.169	-11406.2	2448.82
321.17	-11405.5	2445.07
321.172	-11403.7	2446.57
321.173	-11404	2446.32
321.174	-11403.9	2446.19
321.175	-11402.1	2446.69
321.176	-11405.7	2445.44
321.178	-11403.7	2443.94
321.179	-11402.5	2445.44
321.18	-11404.6	2447.44
321.181	-11405.2	2444.44
321.183	-11404.9	2444.82
321.184	-11405.1	2444.94
321.185	-11405.9	2444.82
321.186	-11406.4	2445.69
321.187	-11406.4	2443.44
321.189	-11406.7	2444.07
321.19	-11407.2	2443.82
321.191	-11408.4	2443.57
321.192	-11406.1	2441.19
321.194	-11409.1	2442.82
321.195	-11407.2	2443.69
321.196	-11409.6	2443.07
321.197	-11408.2	2442.57
321.198	-11410.4	2445.94
321.2	-11410.5	2447.69
321.201	-11411.1	2447.19
321.202	-11410	2446.19
321.203	-11410.9	2447.57
321.205	-11413	2447.57
321.206	-11412	2448.44
321.207	-11414.6	2448.44
321.208	-11413.2	2449.57
321.209	-11415.4	2449.94
321.211	-11414.9	2449.57
321.212	-11415.9	2450.69
321.213	-11417	2451.32
321.214	-11418.4	2450.69
321.216	-11417.2	2453.69
321.217	-11419.1	2454.19
321.218	-11420.5	2452.57
321.219	-11420.1	2453.44
321.22	-11422	2451.32
321.222	-11420.6	2454.82
321.223	-11421.1	2453.57
321.224	-11419.4	2452.57
321.225	-11420	2450.94
321.226	-11421	2451.07
321.228	-11419.9	2451.44
321.229	-11420.1	2452.82
321.23	-11420.5	2452.19
321.231	-11420.2	2452.19
321.233	-11420.7	2453.57
321.234	-11421.5	2453.57
321.235	-11419.9	2454.19
321.236	-11421.2	2456.57
321.237	-11421.5	2452.94
321.239	-11419.1	2455.57
321.24	-11419.2	2455.57
321.241	-11419.1	2452.44
321.242	-11420.4	2453.44
321.244	-11420.6	2455.19
321.245	-11420.5	2455.82
321.246	-11419.6	2454.44
321.247	-11419.7	2456.44
321.248	-11419.4	2456.44
321.25	-11419.4	2457.69
321.251	-11420.2	2457.94
321.252	-11419	2459.69
321.253	-11421.2	2457.44
321.255	-11421	2460.57
321.256	-11421.2	2461.82
321.257	-11424.5	2460.32
321.258	-11424.2	2461.94
321.259	-11424.1	2463.94
321.261	-11423.9	2463.69
321.262	-11422.4	2467.19
321.263	-11423.9	2466.19
321.264	-11425.1	2467.19
321.266	-11424.7	2469.82
321.267	-11426.6	2469.32
321.268	-11427	2472.07
321.269	-11424.9	2473.32
321.27	-11425.9	2473.82
321.272	-11424.7	2476.19
321.273	-11426.4	2475.19
321.274	-11426.2	2475.19
321.275	-11424.9	2474.94
321.277	-11425.7	2476.32
321.278	-11426.9	2476.82
321.279	-11426.1	2478.07
321.28	-11424.6	2479.44
321.281	-11425.1	2480.82
321.283	-11425.2	2482.07
321.284	-11424.2	2478.44
321.285	-11424.7	2479.94
321.286	-11423.4	2477.94
321.288	-11424	2477.94
321.289	-11423.5	2478.44
321.29	-11423.9	2479.57
321.291	-11424.9	2478.57
321.292	-11423.2	2479.57
321.294	-11426.7	2477.32
321.295	-11426.1	2476.82
321.296	-11426.2	2479.69
321.297	-11427	2477.82
321.299	-11427.4	2478.69
321.3	-11427.9	2477.94
321.301	-11426.7	2477.94
321.302	-11428.2	2479.44
321.303	-11427.5	2479.32
321.305	-11426.9	2482.19
321.306	-11428.7	2482.32
321.307	-11428.9	2482.32
321.308	-11429.2	2482.69
321.31	-11430.4	2481.82
321.311	-11427.1	2480.32
321.312	-11431.6	2482.32
321.313	-11429	2481.57
321.314	-11430.6	2481.19
321.316	-11429.2	2482.44
321.317	-11428.4	2482.44
321.318	-11430.1	2480.57
321.319	-11428.7	2480.57
321.321	-11429.6	2478.82
321.322	-11427	2479.19
321.323	-11426.9	2477.57
321.324	-11426.7	2477.69
321.325	-11426.5	2476.44
321.327	-11426	2472.82
321.328	-11424.6	2473.69
321.329	-11424.2	2474.57
321.33	-11425.4	2472.07
321.332	-11425.5	2471.44
321.333	-11425	2472.94
321.334	-11425.4	2472.44
321.335	-11425.7	2472.82
321.336	-11425.5	2470.44
321.338	-11426.5	2471.57
321.339	-11426	2470.69
321.34	-11424.7	2471.82
321.341	-11425.6	2470.94
321.342	-11425	2473.07
321.344	-11425.6	2471.82
321.345	-11424.4	2471.07
321.346	-11424.6	2467.82
321.347	-11425.4	2467.44
321.349	-11425	2467.44
321.35	-11424.2	2464.19
321.351	-11423.6	2464.57
321.352	-11423.6	2465.19
321.353	-11426	2463.44
321.355	-11422.2	2463.19
321.356	-11422.5	2460.32
321.357	-11426	2459.44
321.358	-11424.9	2459.82
321.36	-11424.6	2457.69
321.361	-11425.9	2457.69
321.362	-11426.4	2456.07
321.363	-11426.9	2455.69
321.364	-11426.6	2454.69
321.366	-11430.6	2455.69
321.367	-11430.5	2452.44
321.368	-11429.1	2455.07
321.369	-11430.5	2454.57
321.371	-11432.1	2454.32
321.372	-11429.2	2454.19
321.373	-11430.9	2453.32
321.374	-11429.4	2451.94
321.375	-11429.4	2454.44
321.377	-11428.5	2451.82
321.378	-11427.1	2452.44
321.379	-11425.5	2452.19
321.38	-11425.9	2449.69
321.382	-11425.9	2449.57
321.383	-11423.7	2451.57
321.384	-11425.2	2449.07
321.385	-11423.7	2449.19
321.386	-11422.6	2449.44
321.388	-11423.7	2450.69
321.389	-11422.2	2450.32
321.39	-11424	2449.19
321.391	-11422	2450.32
321.393	-11421.2	2451.32
321.394	-11422.4	2450.07
321.395	-11419.9	2451.07
321.396	-11419.6	2451.69
321.397	-11420.4	2452.19
321.399	-11419.6	2453.44
321.4	-11419.5	2453.32
321.401	-11421.2	2455.82
321.402	-11418.7	2459.19
321.404	-11420.4	2460.19
321.405	-11418.2	2461.44
321.406	-11419.1	2461.82
321.407	-11418.1	2461.44
321.408	-11416.9	2463.44
321.41	-11417.7	2465.19
321.411	-11416.4	2465.57
321.412	-11417.5	2466.32
321.413	-11416.2	2467.57
321.415	-11415.7	2467.82
321.416	-11414.7	2468.07
321.417	-11415.7	2466.82
321.418	-11415.1	2469.57
321.419	-11415.5	2470.19
321.421	-11415.4	2469.94
321.422	-11416.6	2468.94
321.423	-11416.2	2471.44
321.424	-11415.4	2470.82
321.426	-11414.7	2470.32
321.427	-11417	2468.94
321.428	-11414.6	2468.82
321.429	-11413.7	2470.32
321.43	-11415.6	2466.94
321.432	-11414.9	2465.69
321.433	-11413.4	2465.32
321.434	-11415	2464.82
321.435	-11413	2468.19
321.437	-11414.2	2464.44
321.438	-11412.9	2465.19
321.439	-11412.4	2464.69
321.44	-11413.9	2463.19
321.441	-11412.4	2463.07
321.443	-11412.7	2462.57
321.444	-11412.7	2462.57
321.445	-11412.7	2465.19
321.446	-11412	2464.69
321.447	-11411.6	2462.82
321.449	-11413.5	2462.82
321.45	-11414.1	2460.69
321.451	-11415.6	2460.44
321.452	-11414.5	2458.44
321.454	-11415.5	2458.19
321.455	-11415.1	2457.82
321.456	-11417.4	2457.32
321.457	-11418.6	2455.94
321.458	-11417.7	2455.07
321.46	-11419.2	2454.32
321.461	-11418.2	2455.07
321.462	-11421.5	2455.32
321.463	-11421.2	2454.19
321.465	-11422.2	2453.57
321.466	-11424.4	2454.94
321.467	-11423.2	2454.94
321.468	-11425.6	2455.19
321.469	-11424.9	2456.44
321.471	-11424.7	2454.32
321.472	-11424.4	2457.32
321.473	-11424.9	2457.32
321.474	-11427	2456.57
321.476	-11424.1	2456.32
321.477	-11424	2454.82
321.478	-11424.5	2455.07
321.479	-11422.4	2455.94
321.48	-11424.9	2454.94
321.482	-11422.9	2456.07
321.483	-11422.7	2456.94
321.484	-11422.5	2456.32
321.485	-11423.1	2458.07
321.487	-11419.1	2459.19
321.488	-11420.6	2458.69
321.489	-11421	2459.44
321.49	-11420.2	2459.32
321.491	-11419.7	2460.19
321.493	-11419	2460.07
321.494	-11420.1	2461.32
321.495	-11419.1	2461.44
321.496	-11418.4	2462.94
321.498	-11417.9	2463.44
321.499	-11419.1	2463.44
321.5	-11418.1	2464.57
321.501	-11417.4	2464.07
321.502	-11419.1	2465.19
321.504	-11419.9	2464.69
321.505	-11418.5	2464.57
321.506	-11422.5	2468.32
321.507	-11421.4	2466.94
321.509	-11421.2	2467.82
321.51	-11423	2467.57
321.511	-11421.6	2467.32
321.512	-11420.4	2469.32
321.513	-11424	2466.82
321.515	-11423.7	2466.44
321.516	-11423.2	2469.57
321.517	-11424	2467.07
321.518	-11422.4	2468.44
321.52	-11423.2	2470.69
321.521	-11421.1	2469.82
321.522	-11421.9	2470.19
321.523	-11420	2470.94
321.524	-11422.4	2470.82
321.526	-11422.1	2472.32
321.527	-11420.5	2470.32
321.528	-11421.7	2472.82
321.529	-11421.9	2468.44
321.531	-11420.9	2466.44
321.532	-11419.2	2466.07
321.533	-11419.1	2467.32
321.534	-11416	2465.57
321.535	-11418.2	2467.69
321.537	-11416.5	2464.19
321.538	-11417.5	2463.44
321.539	-11416.5	2464.32
321.54	-11415.2	2463.19
321.542	-11416.1	2461.19
321.543	-11416	2464.19
321.544	-11417	2462.57
321.545	-11414.7	2463.32
321.546	-11412.6	2463.19
321.548	-11414.1	2462.94
321.549	-11414.6	2465.57
321.55	-11412.4	2464.94
321.551	-11412.2	2465.82
321.553	-11411.2	2467.07
321.554	-11411	2465.19
321.555	-11411.4	2468.32
321.556	-11411.7	2467.82
321.557	-11412.7	2465.94
321.559	-11411.5	2466.57
321.56	-11411.7	2467.94
321.561	-11410.4	2465.94
321.562	-11410	2466.82
321.563	-11408.4	2466.94
321.565	-11407.9	2465.82
321.566	-11409.1	2468.44
321.567	-11409.4	2468.94
321.568	-11407.9	2469.94
321.57	-11406.9	2468.82
321.571	-11407.1	2470.07
321.572	-11405.2	2470.32
321.573	-11405.7	2471.82
321.574	-11404.2	2469.19
321.576	-11403.6	2470.69
321.577	-11403	2469.32
321.578	-11403	2469.57
321.579	-11405.4	2470.32
321.581	-11402.1	2468.19
321.582	-11405.4	2467.32
321.583	-11403.6	2466.94
321.584	-11403.5	2466.19
321.585	-11403.6	2466.19
321.587	-11405.2	2465.82
321.588	-11407	2463.57
321.589	-11405.2	2463.44
321.59	-11405.6	2464.94
321.592	-11408.5	2465.19
321.593	-11407	2464.69
321.594	-11407.7	2463.69
321.595	-11406.6	2467.69
321.596	-11411.7	2464.82
321.598	-11410.1	2465.44
321.599	-11411.5	2464.32
321.6	-11409.5	2465.94
321.601	-11410.5	2466.07
321.603	-11411.9	2466.32
321.604	-11412.5	2462.94
321.605	-11412.2	2463.57
321.606	-11414	2461.19
321.607	-11412.9	2461.07
321.609	-11414.7	2460.82
321.61	-11415.2	2458.94
321.611	-11413.7	2455.57
321.612	-11414.4	2456.32
321.614	-11414.6	2456.82
321.615	-11413.4	2455.82
321.616	-11413.9	2455.07
321.617	-11414.6	2454.44
321.618	-11414.2	2454.19
321.62	-11415.2	2455.19
321.621	-11413.9	2455.32
321.622	-11413.6	2456.19
321.623	-11412.9	2453.57
321.625	-11413.6	2454.44
321.626	-11413	2458.44
321.627	-11413.5	2457.94
321.628	-11410.5	2456.57
321.629	-11410	2457.94
321.631	-11408.1	2455.19
321.632	-11408.7	2456.32
321.633	-11409.5	2457.32
321.634	-11408.4	2458.57
321.636	-11407	2458.82
321.637	-11407.2	2458.57
321.638	-11407.9	2458.82
321.639	-11404.9	2460.07
321.64	-11405.6	2459.57
321.642	-11404.9	2459.94
321.643	-11406.6	2460.69
321.644	-11403.5	2460.69
321.645	-11406.7	2461.19
321.647	-11406.6	2461.57
321.648	-11404.7	2460.44
321.649	-11404	2460.69
321.65	-11407.7	2461.07
321.651	-11406.2	2460.44
321.653	-11408.1	2459.19
321.654	-11407.2	2460.69
321.655	-11406.6	2460.94
321.656	-11406.4	2460.69
321.658	-11406.4	2456.82
321.659	-11407.4	2457.44
321.66	-11409.5	2456.32
321.661	-11407.9	2456.07
321.662	-11407.6	2457.82
321.664	-11409	2456.57
321.665	-11408.9	2456.07
321.666	-11408.9	2456.82
321.667	-11408.9	2452.82
321.668	-11409.1	2454.07
321.67	-11409	2454.07
321.671	-11410.1	2451.57
321.672	-11408.5	2450.69
321.673	-11411.1	2451.32
321.675	-11408.2	2450.69
321.676	-11410	2450.32
321.677	-11411	2449.07
321.678	-11410.4	2448.94
321.679	-11409.5	2449.69
321.681	-11414	2448.57
321.682	-11414.4	2448.82
321.683	-11413.6	2447.94
321.684	-11415.4	2445.94
321.686	-11412.5	2447.19
321.687	-11415.1	2446.07
321.688	-11414	2445.44
321.689	-11415.2	2444.82
321.69	-11417.4	2443.57
321.692	-11415.2	2443.82
321.693	-11416.9	2443.19
321.694	-11417	2442.44
321.695	-11415.2	2441.69
321.697	-11414.2	2440.82
321.698	-11418.6	2439.69
321.699	-11417.4	2440.19
321.7	-11417.5	2438.44
321.701	-11417.5	2437.82
321.703	-11416.1	2438.44
321.704	-11418.1	2436.94
321.705	-11414.4	2439.07
321.706	-11414.1	2439.07
321.708	-11414.9	2438.44
321.709	-11411.2	2438.57
321.71	-11413.5	2439.07
321.711	-11413.9	2440.82
321.712	-11413.1	2438.94
321.714	-11413.5	2439.82
321.715	-11411.5	2440.07
321.716	-11414.1	2438.69
321.717	-11412.5	2440.69
321.719	-11411.7	2442.57
321.72	-11412.4	2442.57
321.721	-11412.4	2443.44
321.722	-11412.6	2445.32
321.723	-11412.5	2445.94
321.725	-11410.9	2445.44
321.726	-11410	2445.19
321.727	-11410.1	2443.44
321.728	-11408.6	2444.57
321.73	-11408.7	2445.32
321.731	-11408.9	2442.32
321.732	-11409.9	2444.69
321.733	-11405.6	2444.94
321.734	-11409.4	2444.32
321.736	-11408.6	2443.82
321.737	-11408.9	2441.44
321.738	-11408.6	2442.82
321.739	-11411	2442.57
321.741	-11409.6	2441.44
321.742	-11409.2	2439.94
321.743	-11410.6	2439.69
321.744	-11411.6	2439.44
321.745	-11410.1	2439.19
321.747	-11411.6	2437.94
321.748	-11411.7	2438.82
321.749	-11410.7	2438.94
321.75	-11410.4	2438.44
321.752	-11410.4	2439.32
321.753	-11412.7	2440.07
321.754	-11411.7	2439.82
321.755	-11410.9	2441.57
321.756	-11410.9	2441.82
321.758	-11411.5	2441.44
321.759	-11412	2443.57
321.76	-11410.4	2445.07
321.761	-11408.6	2442.94
321.763	-11410.9	2444.07
321.764	-11410.9	2444.44
321.765	-11410.1	2445.69
321.766	-11411.4	2447.19
321.767	-11413.2	2446.44
321.769	-11413.2	2447.07
321.77	-11412.7	2448.57
321.771	-11414.6	2447.69
321.772	-11416.5	2448.94
321.774	-11415	2450.07
321.775	-11416.1	2450.19
321.776	-11416.2	2452.19
321.777	-11417	2450.19
321.778	-11416.4	2451.19
321.78	-11416	2451.82
321.781	-11417.5	2451.94
321.782	-11414.9	2456.32
321.783	-11418.1	2453.69
321.784	-11416.2	2453.94
321.786	-11415.5	2454.94
321.787	-11418.2	2454.57
321.788	-11417.1	2454.44
321.789	-11417.1	2455.07
321.791	-11416.7	2455.44
321.792	-11417.4	2456.07
321.793	-11419	2456.69
321.794	-11419.9	2454.82
321.795	-11417.7	2456.19
321.797	-11419.5	2456.07
321.798	-11419.4	2455.82
321.799	-11419.4	2457.19
321.8	-11420.4	2456.69
321.802	-11421	2454.44
321.803	-11419.9	2457.69
321.804	-11421.9	2454.69
321.805	-11420.9	2455.19
321.806	-11422.5	2453.57
321.808	-11423.6	2452.69
321.809	-11422.4	2453.19
321.81	-11425.1	2452.19
321.811	-11424	2452.57
321.813	-11423.9	2453.44
321.814	-11424.2	2452.44
321.815	-11425.4	2452.94
321.816	-11425.2	2454.44
321.817	-11427.4	2451.57
321.819	-11424.6	2455.07
321.82	-11426.7	2451.82
321.821	-11424.6	2451.82
321.822	-11425	2452.69
321.824	-11424.5	2451.82
321.825	-11424.2	2451.69
321.826	-11424	2451.32
321.827	-11426	2452.07
321.828	-11421.4	2451.44
321.83	-11423.6	2450.94
321.831	-11422.2	2449.07
321.832	-11421.2	2447.32
321.833	-11422.6	2447.19
321.835	-11423.7	2446.44
321.836	-11421.7	2444.07
321.837	-11421.6	2445.19
321.838	-11421.9	2444.69
321.839	-11421	2445.82
321.841	-11419.7	2443.69
321.842	-11421.1	2443.94
321.843	-11420.6	2444.82
321.844	-11421.5	2448.07
321.846	-11420.9	2447.07
321.847	-11420.5	2445.82
321.848	-11422	2447.07
321.849	-11422.5	2447.82
321.85	-11423	2448.07
321.852	-11421.4	2446.07
321.853	-11422.2	2448.69
321.854	-11423.4	2448.94
321.855	-11421.2	2448.94
321.857	-11420.2	2450.94
321.858	-11421.9	2451.07
321.859	-11420	2451.19
321.86	-11419.1	2451.19
321.861	-11418.5	2450.94
321.863	-11418.4	2451.94
321.864	-11418	2455.32
321.865	-11418.5	2454.44
321.866	-11416.5	2455.57
321.868	-11419.9	2454.69
321.869	-11418.5	2455.57
321.87	-11417.5	2456.07
321.871	-11418.5	2456.44
321.872	-11417.6	2457.32
321.874	-11420.4	2457.44
321.875	-11420.5	2456.94
321.876	-11421.6	2458.82
321.877	-11421.6	2456.57
321.879	-11422	2459.44
321.88	-11421.4	2459.07
321.881	-11422	2457.07
321.882	-11420.9	2456.82
321.883	-11420.9	2458.44
321.885	-11422.1	2455.69
321.886	-11418.7	2456.94
321.887	-11421.9	2456.44
321.888	-11419.1	2455.07
321.889	-11420.7	2456.44
321.891	-11418.4	2457.94
321.892	-11419.2	2457.57
321.893	-11418.7	2457.69
321.894	-11420.5	2456.69
321.896	-11418.6	2453.32
321.897	-11419.5	2455.57
321.898	-11419.9	2454.57
321.899	-11417.6	2453.19
321.9	-11418.2	2453.69
321.902	-11417.4	2455.57
321.903	-11416.1	2455.44
321.904	-11418.1	2452.57
321.905	-11414.5	2452.94
321.907	-11414.4	2455.94
321.908	-11411.1	2454.69
321.909	-11410.6	2454.69
321.91	-11412	2454.94
321.911	-11413.6	2455.19
321.913	-11410.6	2455.44
321.914	-11411	2455.69
321.915	-11410	2452.57
321.916	-11407.2	2450.94
321.918	-11408.9	2450.82
321.919	-11408.1	2451.19
321.92	-11408	2450.94
321.921	-11410.7	2446.32
321.922	-11409	2449.57
321.924	-11408.7	2448.69
321.925	-11409.1	2449.94
321.926	-11408.5	2448.82
321.927	-11411	2448.07
321.929	-11410.6	2446.69
321.93	-11411.6	2445.94
321.931	-11412.2	2447.69
321.932	-11412.2	2446.82
321.933	-11412.6	2445.32
321.935	-11413.4	2445.32
321.936	-11413.4	2445.94
321.937	-11413.6	2442.94
321.938	-11413.7	2445.32
321.94	-11413.1	2446.94
[truncated: 14,385 more rows]

## Sheet: Fig. 2h
Time (min)	G1	G2	BP1
0	7.85	7.54	7.81
0.16667	7.16	6.49	7.83
0.33333	5.76	4.39	7.84
0.5	4.52	2.97	7.85
0.66667	3.55	2.02	7.88
0.83333	2.83	1.39	7.9
1	2.2	0.96	7.9
1.16667	1.71	0.61	7.9
1.33333	1.33	0.41	7.92
1.5	1.03	0.26	7.92
1.66667	0.78	0.15	7.93
1.83333	0.57	0.09	7.93
2	0.44	0.05	7.93
2.33333	0.23	0.01	7.93
2.66667	0.12	0	7.94
3	0.07	0	7.94
3.5	0.05	0	7.93
4	0.03	0	7.93
5	0.02	0	7.9
6	0.02	0	7.91
7	0.02	0	7.87
8	0.01	0	7.86
9	0.01	0	7.82
10	0.01	0	7.76
12	0.01	0	7.66
14	0	0	7.59
16	0.01	0	7.52
18	0.01	0	7.46
20	0.01	0	7.39
22	0.02	0	7.34
24	0.02	0	7.27
26	0.03	0	7.22
28	0.03	0	7.16
30	0.05	0	7.09
32	0.06	0	7.04
34	0.07	0	7.02
37	0.1	0	6.97
40	0.12	0	6.92
45	0.17	0	6.82
50	0.22	0.01	6.76
55	0.29	0.02	6.72
60	0.36	0.02	6.65

## Sheet: Fig. 2i
λ / nm	-hv	pH 4.5	pH 5.5	pH 7.4
230	0.648	0.64732	0.68778	0.70688
231	0.631	0.63798	0.67844	0.69896
232	0.613	0.62242	0.66133	0.68709
233	0.596	0.60842	0.64732	0.67391
234	0.58	0.5913	0.6302	0.66072
235	0.563	0.58041	0.61776	0.65149
236	0.549	0.56952	0.60531	0.64357
237	0.537	0.55863	0.59441	0.63698
238	0.526	0.54618	0.58197	0.62775
239	0.514	0.53373	0.56952	0.61852
240	0.503	0.52284	0.55863	0.60929
241	0.491	0.51194	0.54618	0.59874
242	0.48	0.50261	0.53684	0.58818
243	0.471	0.49483	0.5275	0.57632
244	0.464	0.48549	0.51972	0.5684
245	0.459	0.48082	0.5135	0.56181
246	0.456	0.4746	0.50728	0.55785
247	0.453	0.47149	0.50105	0.55258
248	0.452	0.46682	0.49638	0.54862
249	0.451	0.46215	0.49171	0.54466
250	0.451	0.46059	0.4886	0.54203
251	0.451	0.45904	0.48705	0.53807
252	0.452	0.45748	0.48393	0.53411
253	0.453	0.45593	0.48238	0.53016
254	0.454	0.45437	0.48082	0.52884
255	0.456	0.45437	0.47927	0.52752
256	0.458	0.45437	0.47771	0.52356
257	0.461	0.45437	0.47615	0.52224
258	0.463	0.45437	0.4746	0.52093
259	0.467	0.45593	0.47615	0.51961
260	0.472	0.45904	0.47927	0.52224
261	0.478	0.46371	0.48705	0.52488
262	0.485	0.47149	0.49327	0.52884
263	0.492	0.47615	0.49638	0.53016
264	0.499	0.48238	0.50105	0.5328
265	0.508	0.4886	0.50728	0.53807
266	0.515	0.49483	0.51194	0.54203
267	0.523	0.4995	0.51661	0.54598
268	0.529	0.50416	0.52128	0.5473
269	0.537	0.50883	0.52595	0.54862
270	0.543	0.51039	0.52906	0.54994
271	0.548	0.5135	0.53062	0.54862
272	0.553	0.51506	0.52906	0.5473
273	0.555	0.51506	0.52595	0.54466
274	0.555	0.51194	0.52284	0.53939
275	0.552	0.50728	0.51661	0.53148
276	0.547	0.4995	0.50883	0.52093
277	0.539	0.48705	0.49483	0.50774
278	0.528	0.4746	0.48238	0.49191
279	0.514	0.46059	0.46682	0.47213
280	0.5	0.44659	0.45281	0.45367
281	0.485	0.43103	0.4357	0.4352
282	0.471	0.41547	0.41858	0.41674
283	0.456	0.40302	0.40302	0.39828
284	0.443	0.39057	0.38902	0.37981
285	0.432	0.37968	0.37657	0.36399
286	0.423	0.3719	0.36567	0.3508
287	0.418	0.36412	0.35789	0.34025
288	0.412	0.35789	0.35011	0.3297
289	0.409	0.35323	0.34545	0.31915
290	0.406	0.34856	0.34078	0.31124
291	0.406	0.34856	0.33767	0.30596
292	0.408	0.34856	0.33611	0.30201
293	0.41	0.35011	0.33611	0.29673
294	0.413	0.35167	0.33767	0.29409
295	0.416	0.35478	0.33922	0.29145
296	0.421	0.35634	0.34078	0.29014
297	0.425	0.35945	0.34233	0.2875
298	0.429	0.36256	0.34389	0.28486
299	0.432	0.36412	0.347	0.28354
300	0.437	0.36879	0.35011	0.28486
301	0.443	0.37501	0.35634	0.2875
302	0.448	0.38123	0.36256	0.28882
303	0.453	0.3859	0.36567	0.28882
304	0.458	0.38902	0.36879	0.29014
305	0.462	0.39368	0.3719	0.28882
306	0.467	0.3968	0.37501	0.29145
307	0.472	0.39991	0.37657	0.29277
308	0.476	0.40302	0.37968	0.29541
309	0.48	0.40613	0.38279	0.29409
310	0.482	0.40924	0.3859	0.29409
311	0.485	0.40924	0.3859	0.29409
312	0.487	0.4108	0.38746	0.29409
313	0.488	0.4108	0.38746	0.29409
314	0.489	0.4108	0.38902	0.29409
315	0.489	0.41236	0.38902	0.29409
316	0.49	0.41236	0.38746	0.29277
317	0.489	0.41236	0.38902	0.29145
318	0.487	0.41236	0.38902	0.29014
319	0.485	0.41391	0.38902	0.29014
320	0.483	0.41236	0.38746	0.29014
321	0.479	0.40924	0.3859	0.29014
322	0.476	0.40769	0.3859	0.29014
323	0.471	0.40769	0.38746	0.28882
324	0.466	0.40613	0.3859	0.28882
325	0.462	0.40146	0.38435	0.28882
326	0.457	0.39991	0.38123	0.29014
327	0.452	0.39835	0.37968	0.29014
328	0.446	0.3968	0.37812	0.28882
329	0.44	0.39213	0.37501	0.28882
330	0.433	0.38902	0.37345	0.2875
331	0.426	0.38279	0.37034	0.2875
332	0.419	0.37968	0.36723	0.2875
333	0.412	0.37501	0.36256	0.2875
334	0.405	0.37034	0.36101	0.2875
335	0.396	0.36412	0.35789	0.2875
336	0.388	0.36101	0.35478	0.2875
337	0.379	0.35789	0.35323	0.2875
338	0.371	0.35478	0.35011	0.2875
339	0.362	0.35011	0.34856	0.28882
340	0.353	0.34545	0.34545	0.2875
341	0.344	0.34078	0.34078	0.2875
342	0.335	0.33455	0.33767	0.28882
343	0.326	0.33144	0.33611	0.28882
344	0.317	0.32833	0.333	0.29014
345	0.308	0.32366	0.32988	0.29014
346	0.298	0.31744	0.32522	0.29145
347	0.289	0.31432	0.32366	0.29145
348	0.28	0.30966	0.3221	0.29409
349	0.271	0.30499	0.32055	0.29409
350	0.262	0.30188	0.31744	0.29541
351	0.252	0.29565	0.31277	0.29541
352	0.242	0.29098	0.31121	0.29805
353	0.234	0.28787	0.31121	0.29937
354	0.225	0.28476	0.30966	0.30069
355	0.217	0.28009	0.30499	0.30201
356	0.207	0.27542	0.30343	0.30464
357	0.199	0.27075	0.30343	0.30728
358	0.19	0.2692	0.30343	0.30728
359	0.184	0.26609	0.30188	0.30992
360	0.176	0.26609	0.30188	0.31256
361	0.171	0.26453	0.30188	0.31915
362	0.163	0.26297	0.30188	0.32311
363	0.158	0.26142	0.30343	0.32706
364	0.151	0.26142	0.30499	0.3297
365	0.146	0.26142	0.30654	0.33366
366	0.141	0.25986	0.30654	0.33893
367	0.138	0.25986	0.3081	0.34421
368	0.134	0.25986	0.31277	0.34948
369	0.13	0.26142	0.31432	0.35344
370	0.127	0.26142	0.31588	0.35739
371	0.125	0.26297	0.31899	0.36267
372	0.122	0.26609	0.3221	0.36926
373	0.119	0.26764	0.32522	0.37322
374	0.116	0.27075	0.32833	0.37718
375	0.114	0.27231	0.333	0.38245
376	0.113	0.27542	0.33922	0.38641
377	0.112	0.27698	0.34233	0.39168
378	0.111	0.27853	0.34389	0.39564
379	0.111	0.28165	0.347	0.3996
380	0.111	0.28476	0.35167	0.40355
381	0.111	0.28787	0.35634	0.40751
382	0.111	0.29098	0.36101	0.41015
383	0.113	0.2941	0.36412	0.4141
384	0.114	0.29876	0.36879	0.41806
385	0.115	0.30188	0.3719	0.42202
386	0.116	0.30499	0.37501	0.42465
387	0.117	0.30654	0.37657	0.42729
388	0.118	0.30966	0.38123	0.43125
389	0.12	0.31277	0.38279	0.43389
390	0.122	0.31744	0.38746	0.43652
391	0.124	0.32055	0.38902	0.43916
392	0.126	0.32366	0.39213	0.44048
393	0.127	0.32522	0.39368	0.4418
394	0.129	0.32677	0.39368	0.44048
395	0.131	0.32833	0.39524	0.44048
396	0.133	0.32988	0.39524	0.44048
397	0.134	0.33144	0.39524	0.43916
398	0.136	0.33144	0.3968	0.43784
399	0.138	0.33144	0.39524	0.43784
400	0.141	0.33144	0.39524	0.43784
401	0.143	0.33144	0.39524	0.43784
402	0.146	0.333	0.39524	0.43784
403	0.15	0.33455	0.39524	0.43784
404	0.154	0.33455	0.39524	0.43784
405	0.159	0.33767	0.39835	0.43916
406	0.165	0.34078	0.39991	0.44048
407	0.171	0.347	0.40458	0.44312
408	0.179	0.35011	0.40769	0.44575
409	0.188	0.35323	0.4108	0.44971
410	0.197	0.35789	0.41391	0.45367
411	0.208	0.36256	0.41858	0.45894
412	0.219	0.37034	0.4248	0.46422
413	0.231	0.37657	0.42947	0.47081
414	0.245	0.38279	0.4357	0.47741
415	0.258	0.39057	0.44192	0.48268
416	0.272	0.39835	0.44815	0.48927
417	0.286	0.40458	0.45437	0.49455
418	0.3	0.4108	0.45904	0.50114
419	0.312	0.41702	0.46371	0.50642
420	0.324	0.4248	0.46993	0.51169
421	0.336	0.42947	0.47304	0.51565
422	0.347	0.43414	0.47615	0.51961
423	0.358	0.43881	0.48082	0.52356
424	0.368	0.44348	0.48393	0.5262
425	0.379	0.44815	0.48705	0.53016
426	0.39	0.45437	0.49171	0.53411
427	0.403	0.46059	0.49794	0.53939
428	0.417	0.46993	0.50416	0.5473
429	0.433	0.48082	0.51506	0.55653
430	0.453	0.49483	0.52906	0.56972
431	0.477	0.5135	0.54618	0.58818
432	0.505	0.53528	0.56641	0.60929
433	0.535	0.55863	0.58975	0.63302
434	0.57	0.58508	0.6162	0.66072
435	0.608	0.61309	0.64421	0.68973
436	0.65	0.64421	0.67533	0.7227
437	0.693	0.67689	0.70645	0.75699
438	0.737	0.70801	0.73757	0.7926
439	0.78	0.73757	0.76869	0.82689
440	0.821	0.76714	0.7967	0.85986
441	0.859	0.79203	0.82316	0.88887
442	0.893	0.81538	0.8465	0.91525
443	0.921	0.83405	0.86361	0.93635
444	0.943	0.84805	0.87917	0.95217
445	0.958	0.85739	0.88851	0.96272
446	0.966	0.86206	0.89318	0.968
447	0.966	0.8605	0.89162	0.96668
448	0.958	0.85428	0.8854	0.95877
449	0.942	0.84183	0.87295	0.94294
450	0.919	0.82316	0.85583	0.92184
451	0.888	0.80137	0.83094	0.89415
452	0.852	0.77336	0.80293	0.8625
453	0.81	0.74068	0.76714	0.82425
454	0.763	0.70334	0.72824	0.78205
455	0.713	0.66288	0.68622	0.73589
456	0.661	0.61931	0.6411	0.68841
457	0.608	0.57419	0.59286	0.6383
458	0.553	0.5275	0.54462	0.58555
459	0.499	0.48082	0.49483	0.5328
460	0.446	0.43414	0.44659	0.48136
461	0.396	0.38902	0.39991	0.43125
462	0.349	0.347	0.35634	0.38509
463	0.305	0.30654	0.31588	0.34157
464	0.265	0.27075	0.27853	0.30069
465	0.23	0.23652	0.2443	0.26508
466	0.199	0.20696	0.21318	0.23343
467	0.172	0.1805	0.18517	0.20441
468	0.148	0.15716	0.16183	0.18068
469	0.128	0.13693	0.14005	0.15826
470	0.109	0.11982	0.12137	0.13847
471	0.094	0.10426	0.10426	0.12133
472	0.08	0.09025	0.09025	0.10682
473	0.069	0.0778	0.07936	0.09495
474	0.06	0.06847	0.06847	0.08572
475	0.052	0.06069	0.06069	0.07649
476	0.046	0.05446	0.05446	0.0699
477	0.041	0.04979	0.04979	0.06462
478	0.037	0.04513	0.04513	0.05935
479	0.033	0.04201	0.04201	0.05539
480	0.03	0.0389	0.03735	0.05143
481	0.027	0.03579	0.03579	0.04748
482	0.025	0.03268	0.03268	0.04484
483	0.023	0.03112	0.02957	0.04352
484	0.021	0.02957	0.02801	0.04088
485	0.02	0.02957	0.02801	0.03956
486	0.019	0.02801	0.02645	0.03825
487	0.018	0.02801	0.02645	0.03825
488	0.018	0.02801	0.02645	0.03693
489	0.017	0.02645	0.0249	0.03693
490	0.016	0.02645	0.0249	0.03561
491	0.016	0.02645	0.0249	0.03429
492	0.016	0.0249	0.0249	0.03429
493	0.015	0.0249	0.02334	0.03297
494	0.015	0.0249	0.02334	0.03297
495	0.014	0.0249	0.02334	0.03297
496	0.014	0.0249	0.02334	0.03165
497	0.014	0.02334	0.02178	0.03165
498	0.014	0.02334	0.02178	0.03033
499	0.013	0.02334	0.02178	0.03033
500	0.013	0.02334	0.02178	0.02901
501	0.013	0.02178	0.02023	0.02901
502	0.013	0.02178	0.02023	0.02901
503	0.012	0.02178	0.02023	0.02901
504	0.012	0.02178	0.01867	0.02901
505	0.012	0.02023	0.01867	0.02769
506	0.012	0.02023	0.01867	0.02769
507	0.012	0.02023	0.01867	0.02638
508	0.012	0.02023	0.01867	0.02638
509	0.012	0.01867	0.01712	0.02638
510	0.012	0.01867	0.01712	0.02638
511	0.012	0.01867	0.01712	0.02638
512	0.011	0.01867	0.01712	0.02638
513	0.011	0.01867	0.01712	0.02506
514	0.011	0.01867	0.01556	0.02506
515	0.011	0.01867	0.01556	0.02374
516	0.011	0.01867	0.01556	0.02374
517	0.011	0.01712	0.01556	0.02374
518	0.011	0.01556	0.014	0.02374
519	0.011	0.01556	0.014	0.02374
520	0.012	0.014	0.01245	0.02374
521	0.012	0.01556	0.014	0.02374
522	0.013	0.01712	0.01556	0.02506
523	0.013	0.01712	0.01556	0.02506
524	0.013	0.01712	0.01556	0.02506
525	0.013	0.01712	0.01556	0.02506
526	0.013	0.01867	0.01556	0.02506
527	0.014	0.01712	0.01556	0.02506
528	0.014	0.01867	0.01712	0.02506
529	0.014	0.01867	0.01712	0.02506
530	0.014	0.02023	0.01712	0.02506
531	0.015	0.02023	0.01712	0.02506
532	0.015	0.01867	0.01556	0.02638
533	0.015	0.02023	0.01712	0.02638
534	0.015	0.02023	0.01867	0.02638
535	0.015	0.02023	0.01867	0.02638
536	0.016	0.02023	0.01867	0.02638
537	0.016	0.01867	0.01712	0.02638
538	0.016	0.01867	0.01712	0.02638
539	0.016	0.01867	0.01712	0.02638
540	0.016	0.01867	0.01712	0.02638
541	0.016	0.02023	0.01867	0.02638
542	0.016	0.02023	0.01867	0.02638
543	0.016	0.02023	0.01712	0.02638
544	0.016	0.02023	0.01712	0.02638
545	0.016	0.02023	0.01712	0.02638
546	0.016	0.02023	0.01712	0.02506
547	0.016	0.01867	0.01712	0.02506
548	0.016	0.01867	0.01712	0.02506
549	0.016	0.01867	0.01712	0.02506
550	0.016	0.02023	0.01712	0.02506
551	0.016	0.02023	0.01712	0.02506
552	0.016	0.01867	0.01712	0.02506
553	0.016	0.01867	0.01712	0.02506
554	0.016	0.01867	0.01712	0.02506
555	0.016	0.01867	0.01712	0.02506
556	0.017	0.02023	0.01867	0.02638
557	0.017	0.02023	0.01867	0.02638
558	0.018	0.02023	0.01867	0.02638
559	0.019	0.02023	0.01867	0.02769
560	0.02	0.02178	0.02023	0.02769
561	0.021	0.02178	0.02178	0.02901
562	0.022	0.02334	0.02178	0.03033
563	0.024	0.02334	0.02178	0.03165
564	0.026	0.0249	0.02334	0.03297
565	0.028	0.02645	0.0249	0.03561
566	0.031	0.02801	0.02801	0.03825
567	0.033	0.03112	0.02957	0.04088
568	0.036	0.03268	0.03268	0.04352
569	0.039	0.03579	0.03579	0.04616
570	0.042	0.0389	0.0389	0.0488
571	0.046	0.04046	0.04046	0.05275
572	0.049	0.04201	0.04201	0.05539
573	0.052	0.04513	0.04513	0.05935
574	0.055	0.04824	0.04824	0.06198
575	0.058	0.05135	0.05135	0.06462
576	0.061	0.05446	0.05446	0.06726
577	0.063	0.05602	0.05602	0.06858
578	0.065	0.05757	0.05757	0.07122
579	0.067	0.05913	0.05913	0.07253
580	0.069	0.06069	0.06069	0.07517
581	0.07	0.06224	0.06224	0.07649
582	0.072	0.0638	0.0638	0.07781
583	0.072	0.06535	0.06535	0.07913
584	0.073	0.06535	0.06535	0.07913
585	0.073	0.06535	0.06535	0.07913
586	0.072	0.06535	0.06535	0.07913
587	0.072	0.06535	0.06535	0.07781
588	0.071	0.0638	0.0638	0.07649
589	0.07	0.06224	0.06224	0.07649
590	0.069	0.06069	0.06069	0.07517
591	0.068	0.05913	0.05913	0.07253
592	0.066	0.05757	0.05757	0.07122
593	0.064	0.05602	0.05602	0.0699
594	0.062	0.05446	0.05446	0.06726
595	0.06	0.05291	0.05291	0.06594
596	0.059	0.05135	0.05135	0.06462
597	0.058	0.04979	0.04979	0.0633
598	0.057	0.04979	0.04824	0.06198
599	0.056	0.04824	0.04824	0.06198
600	0.055	0.04824	0.04824	0.06066
601	0.055	0.04824	0.04824	0.06066
602	0.056	0.04824	0.04824	0.06198
603	0.057	0.04824	0.04824	0.06198
604	0.058	0.04979	0.04979	0.0633
605	0.06	0.05135	0.05135	0.06462
606	0.063	0.05291	0.05291	0.06726
607	0.066	0.05602	0.05602	0.0699
608	0.07	0.05913	0.05913	0.07517
609	0.076	0.0638	0.0638	0.08045
610	0.082	0.07002	0.07002	0.08704
611	0.09	0.07625	0.07625	0.09363
612	0.099	0.08403	0.08558	0.10287
613	0.109	0.09336	0.09492	0.11342
614	0.122	0.10581	0.10737	0.1266
615	0.137	0.11826	0.11982	0.14111
616	0.154	0.13227	0.13693	0.15826
617	0.174	0.15094	0.15405	0.17804
618	0.194	0.16805	0.17272	0.19914
619	0.217	0.18984	0.19451	0.22024
620	0.24	0.21007	0.21629	0.24398
621	0.266	0.23185	0.23808	0.26904
622	0.292	0.25364	0.26142	0.29541
623	0.32	0.27542	0.28476	0.32179
624	0.346	0.29721	0.30654	0.34684
625	0.369	0.31744	0.32677	0.36926
626	0.391	0.33611	0.347	0.38905
627	0.41	0.35167	0.36256	0.40751
628	0.428	0.36412	0.37657	0.42465
629	0.441	0.37501	0.38746	0.43652
630	0.449	0.38123	0.39368	0.44444
631	0.454	0.3859	0.39835	0.44839
632	0.454	0.3859	0.39835	0.44839
633	0.449	0.38279	0.3968	0.44444
634	0.441	0.37657	0.38902	0.43652
635	0.429	0.36723	0.37968	0.42465
636	0.414	0.35478	0.36567	0.41015
637	0.395	0.33922	0.35011	0.393
638	0.374	0.3221	0.333	0.3719
639	0.351	0.30343	0.31277	0.3508
640	0.327	0.2832	0.29254	0.32706
641	0.302	0.26297	0.27075	0.30332
642	0.277	0.24275	0.24897	0.27827
643	0.252	0.22096	0.22563	0.25453
644	0.228	0.20073	0.20384	0.23079
645	0.204	0.1805	0.18362	0.20837
646	0.182	0.16027	0.16339	0.18727
647	0.162	0.14316	0.14627	0.16749
648	0.143	0.12604	0.1276	0.14902
649	0.125	0.11048	0.11204	0.13056
650	0.109	0.09648	0.09648	0.11474
651	0.094	0.08247	0.08247	0.10023
652	0.081	0.07002	0.07002	0.08836
653	0.07	0.05913	0.05913	0.07649
654	0.06	0.04979	0.04979	0.06594
655	0.051	0.04046	0.04046	0.05803
656	0.043	0.03423	0.03423	0.05011
657	0.036	0.02801	0.02801	0.04352
658	0.03	0.02178	0.02178	0.03693
659	0.026	0.01712	0.01712	0.03297
660	0.022	0.014	0.01245	0.02901
661	0.019	0.01245	0.01089	0.02638
662	0.017	0.01089	0.00934	0.02374
663	0.015	0.00934	0.00934	0.02242
664	0.013	0.00934	0.00778	0.01978
665	0.012	0.00622	0.00622	0.01846
666	0.01	0.00467	0.00311	0.01846
667	0.01	0.00311	0.00311	0.01714
668	0.009	0.00311	0.00311	0.01583
669	0.009	0.00311	0.00311	0.01583
670	0.007	0.00311	0.00311	0.01451
671	0.006	0.00311	0.00311	0.01451
672	0.006	0.00311	0.00156	0.01451
673	0.006	0.00311	0.00156	0.01451
674	0.005	0.00311	0.00156	0.01319
675	0.005	0.00156	0.00156	0.01319
676	0.005	0	0	0.01319
677	0.004	0.00156	0	0.01187
678	0.004	0.00156	0.00156	0.01187
679	0.003	0.00156	0.00156	0.01055
680	0.003	0.00156	0	0.01187
681	0.003	0.00156	0.00156	0.01187
682	0.003	0.00156	0.00156	0.01187
683	0.003	0.00156	0.00156	0.01187
684	0.003	0.00156	0.00156	0.01187
685	0.003	0.00156	0.00156	0.01055
686	0.003	0.00156	0.00156	0.01055
687	0.003	0.00311	0.00156	0.01055
688	0.003	0.00311	0.00156	0.01055
689	0.003	0.00311	0.00156	0.01055
690	0.003	0.00311	0.00156	0.01055
691	0.003	0.00311	0.00156	0.01055
692	0.003	0.00156	0.00156	0.01055
693	0.003	0.00156	0	0.01055
694	0.003	0	0	0.01055
695	0.003	0	0	0.00923
696	0.003	0	0	0.00923
697	0.003	0	0	0.00923
698	0.002	0.00156	0	0.00923
699	0.002	0.00156	0.00156	0.00923
700	0.002	0.00156	0.00156	0.00791

## Sheet: Fig. 3e
	- hv			+ hv
PBS	109.124	94.5939	96.2818	102.006	99.2906	104.428
G1	100.685	107.29	88.0626	8.53033	9.03523	9.16341
G2	95.4012	103.694	92.8327	97.456	94.5939	105.308
BP1	87.6223	96.3552	93.8601	81.4971	79.2573	83.6429
Cip	105.235	85.274	99.2906	96.2818	101.673	90.8513

## Sheet: Fig. 3f
	- hv			+ hv
PBS	95.347	106.467	98.1861	101.972	99.6057	95.347
G1	99.3691	85.4101	92.7445	10.8297	7.09779	10.0663
G2	85.1735	85.8833	93.6908	11.4637	7.57098	13.7003
BP1	103.864	94.8738	97.2398	101.498	110.744	109.369
Cip	47.082	48.9748	52.0505	33.123	53.9432	54.4164

## Sheet: Fig. 3g
	- hv			+ hv
PBS	1.83525	1.99918	1.99918	1.17951	1.42541	1.83525
G1	0.52377	1.75328	1.34344	18.4254	17.5729	19.3434
G2	2.49098	1.42541	1.58934	1.99918	1.67131	2.24508
BP1	1.50738	2.24508	1.50738	5.31066	4.31066	3.90082
Cip	2.40902	2.32705	2.32705	1.83525	2.32705	1.99918

[truncated: 40 more sheets: Fig. 4, Fig. 5c, Fig. 5d, Fig.5e, Supplementary Fig. 8, Supplementary Fig. 9, Supplementary Fig. 10, Supplementary Fig. 11, Supplementary Fig. 12, Supplementary Fig. 13, Supplementary Fig. 14, Supplementary Fig. 15, Supplementary Fig. 16, Supplementary Fig. 17, Supplementary Fig. 18, Supplementary Fig. 19, Supplementary Fig. 22, Supplementary Fig. 23, Supplementary Fig. 28, Supplementary Fig. 29 …]
